# Supplementary material for: Vocal complexity and sociality in spotted paca (Cuniculus paca)
Source: PLoS One. 2018 Jan 24;13(1):e0190961. doi: 10.1371/journal.pone.0190961 (PMC5783385; doi:10.1371/journal.pone.0190961)
Supplement: S1 Table — (XLS) [file pone.0190961.s001.xls]

## Sheet: Plan1
Animal	Gender	Age	Type	Low.Freq	High.Freq	Delta time	Peak.Freq
37	F	A	Tooth chattering	167.8	6944.1	0.092	433.6
37	F	A	Tooth chattering	188.8	7028	0.126	421.9
37	F	A	Tooth chattering	188.8	6797.2	0.147	316.4
45	F	A	Tooth chattering	330.2	7279.7	0.099	410.2
45	F	A	Tooth chattering	314.7	7258.7	0.098	386.7
45	F	A	Tooth chattering	314.7	12923.1	0.126	386.7
19	M	A	Tooth chattering	241.1	16938.4	0.077	457
19	M	A	Tooth chattering	225	16874.1	0.077	445.3
19	M	A	Tooth chattering	80.4	6781.8	0.07	128.9
19	M	A	Tooth chattering	176.8	13081.5	0.075	386.7
19	M	A	Tooth chattering	207.8	17549.1	0.089	410.2
19	M	A	Tooth chattering	80.4	18037.5	0.092	246.1
21	F	A	Tooth chattering	299.3	18194.5	0.099	503.9
21	F	A	Tooth chattering	299.3	9632	0.112	503.9
21	F	A	Tooth chattering	269.3	8409	0.091	492.2
21	F	A	Tooth chattering	299.3	19047.4	0.119	398.4
21	F	A	Tooth chattering	329.2	19840.4	0.105	386.7
12	M	A	Tooth chattering	62.3	4397.6	0.117	585.9
12	M	A	Tooth chattering	62.3	2715.1	0.089	339.8
12	M	A	Tooth chattering	115.7	2617.2	0.131	199.2
11	F	A	Tooth chattering	280.2	13440	0.096	339.8
11	F	A	Tooth chattering	260.2	19922.6	0.084	433.6
11	F	A	Tooth chattering	260.2	20516	0.079	445.3
11	F	A	Tooth chattering	326.4	16644.2	0.07	445.3
39	F	A	Tooth chattering	308.1	11424.3	0.079	421.9
39	F	A	Tooth chattering	276.8	11760.6	0.07	421.9
39	F	A	Tooth chattering	213.3	3484.2	0.074	398.4
39	F	A	Tooth chattering	284.4	13249.4	0.079	375
39	F	A	Tooth chattering	254.4	3321.7	0.074	363.3
18	F	A	Tooth chattering	176.5	11363.1	0.084	375
18	F	A	Tooth chattering	100.8	4570.6	0.098	152.3
18	F	A	Tooth chattering	252.1	6644.3	0.084	386.7
18	F	A	Tooth chattering	252.1	23830.7	0.091	398.4
36	F	A	Tooth chattering	277.3	15330.9	0.105	398.4
36	F	A	Tooth chattering	226.9	15335.6	0.084	398.4
36	F	A	Tooth chattering	302.5	19830.5	0.091	386.7
36	F	A	Tooth chattering	226.9	6589.8	0.117	386.7
36	F	A	Tooth chattering	252.1	16983.1	0.089	363.3
44	F	A	Tooth chattering	226.9	19932.2	0.098	398.4
44	F	A	Tooth chattering	252.1	3907.6	0.077	410.2
11	F	A	Tooth chattering	204.9	24000	0.074	457
12	M	A	Tooth chattering	195.9	17266.8	0.061	539.1
12	M	A	Tooth chattering	367.3	16428.9	0.057	890.6
12	M	A	Tooth chattering	342.9	19511.2	0.061	527.3
53	F	F	Tooth chattering	514.3	24000	0.064	539.1
53	F	F	Tooth chattering	416.3	21710.7	0.056	878.9
53	F	F	Tooth chattering	244.9	23581	0.063	386.7
53	F	F	Tooth chattering	710.2	23311.7	0.049	878.9
53	F	F	Tooth chattering	269.4	23790.5	0.063	386.7
53	F	F	Tooth chattering	685.7	24000	0.056	878.9
38	F	A	Roar	59.9	19885.3	1.279	937.5
23	F	A	Roar	33	22403	1.238	679.7
23	F	A	Roar	82.5	21985.1	1.329	668
26	F	A	Roar	56.1	22392.7	2.867	574.2
41	F	A	Roar	41.4	5606.9	0.729	175.8
38	F	A	Roar	163.6	20214.5	1.579	972.7
34	F	A	Roar	74.8	24000	0.96	468.8
35	F	A	Roar	71.4	23189.1	1.006	632.8
35	F	A	Roar	43.4	24000	1.335	445.3
19	F	A	Roar	26.4	22229.1	1.019	550.8
43	F	A	Roar	71.1	18318.4	1.872	3210.9
43	F	A	Roar	94.9	16751	1.556	1511.7
12	F	A	Roar	73.2	11970.1	0.687	293
20	F	A	Roar	109.3	19472.5	3.936	1218.8
20	F	A	Roar	118.4	11692.3	3.136	1441.4
48	F	F	Roar	159.1	15174.5	1.023	246.1
47	F	F	Roar	433.9	4159.6	1.486	621.1
52	F	F	Roar	89.8	2857.9	1.121	199.2
48	F	F	Roar	119.7	10803	1.739	1652.3
54	F	A	Roar	190.8	22913.6	4.006	1746.1
54	F	A	Roar	117.4	24000	2.012	1898.4
54	F	A	Roar	132.1	24000	5.026	1863.3
48	F	F	Roar	139.5	22444.4	1.184	222.7
47	F	F	Roar	95.2	2676.8	1.031	222.7
53	F	F	Roar	183.8	22780	0.362	269.5
1	M	A	Roar	61.7	23660.6	1.814	234.4
1	M	A	Roar	108	23754.4	1.998	175.8
1	M	A	Roar	77.1	23166.9	1.447	175.8
32	M	A	Roar	114.9	17810.5	1.138	621.1
32	M	A	Roar	69	21957.4	1.472	632.8
32	M	A	Roar	75.2	23402.3	0.777	597.7
32	M	A	Roar	69	23063.8	1.534	539.1
29	M	A	Roar	43.4	24000	1.383	117.2
28	M	A	Roar	62.9	20118.9	1.081	468.8
28	M	A	Roar	62.9	22825.2	0.962	621.1
28	M	A	Roar	42	24000	0.929	644.5
28	M	A	Roar	42	21954.5	0.625	726.6
49	M	F	Roar	95.2	3606	0.561	492.2
49	M	F	Roar	134.7	3172.1	0.897	609.4
49	M	F	Roar	29.9	2693.3	1.654	468.8
49	M	F	Roar	194.5	2967.7	1.052	328.1
49	M	F	Roar	194	3127.2	0.729	457
49	M	F	Roar	84.6	2602.7	0.505	222.7
6	M	A	Roar	62.9	19615.4	1.232	515.6
6	M	A	Roar	77.6	21988.4	1.159	210.9
6	M	A	Roar	51.3	22174.8	1.062	609.4
49	M	F	Roar	52.9	3070.7	1.229	152.3
12	M	A	Roar	35.8	1954.1	1.579	468.8
12	M	A	Roar	63.5	2539.2	1.445	562.5
12	M	A	Roar	74.1	994.5	1.477	222.7
55	M	F	Cry	298.3	12568.6	2.075	1968.8
55	M	F	Cry	397.7	12631.6	1.234	1980.5
55	M	F	Cry	331.5	20113.4	1.935	2015.6
48	F	F	Cry	232	19627.5	1.037	1875
48	F	F	Cry	397.7	21279.4	2.229	1804.7
48	F	F	Cry	232	21570.9	2.706	2003.9
48	F	F	Cry	165.7	20502	1.738	1757.8
48	F	F	Cry	198.9	21376.5	1.43	1945.3
48	F	F	Cry	331.5	6558.7	1.209	1757.8
48	F	F	Cry	165.7	10834	1.931	1769.5
48	F	F	Cry	198.9	20890.7	2.851	1746.1
48	F	F	Cry	132.6	11562.8	0.972	1734.4
48	F	F	Cry	66.3	19821.9	2.26	1875
48	F	F	Cry	242.9	12858.3	1.745	1664.1
46	F	F	Cry	97.2	11951.4	1.626	1839.8
46	F	F	Cry	194.3	12259.1	0.952	375
46	F	F	Cry	145.7	11789.5	1.051	1687.5
46	F	F	Cry	291.5	20016.2	1.546	1851.6
50	M	F	Cry	194.3	21327.9	1.646	1710.9
50	M	F	Cry	374.9	8633.9	1.329	1851.6
50	M	F	Cry	279.7	11624.5	1.374	1781.2
50	M	F	Cry	279.7	11811	0.922	515.6
50	M	F	Cry	329.2	11581	1.794	1863.3
47	F	F	Cry	374.1	8937	2.734	621.1
47	F	F	Cry	478.8	3007.5	0.519	609.4
47	F	F	Cry	344.1	2827.9	0.926	609.4
47	F	F	Cry	478.8	3665.8	0.476	621.1
47	F	F	Cry	413.8	13303.4	2.019	1769.5
47	F	F	Cry	496.6	17035.1	2.594	1910.2
47	F	F	Cry	103.4	14855.2	1.401	1570.3
47	F	F	Cry	848.3	15929.1	1.276	1793
48	F	F	Cry	455.2	15269	2.046	1910.2
48	F	F	Cry	144.8	9641.4	1.304	152.3
48	F	F	Cry	144.8	19862.1	2.748	1793
48	F	F	Cry	227.6	19551.7	3.252	1617.2
48	F	F	Cry	82.8	10665.5	2.944	1699.2
48	F	F	Cry	372.4	14979.3	1.374	1500
48	F	F	Cry	331	19987.3	2.285	1640.6
48	F	F	Cry	393.1	11327.6	1.191	4441.4
48	F	F	Cry	237.9	15215.6	1.457	1652.3
51	M	F	Cry	196.6	21031	2.271	1605.5
51	M	F	Cry	206.9	19872.4	2.383	1781.2
51	M	F	Cry	404	14693.3	2.085	2378.9
51	M	F	Cry	269.3	16428.9	1.254	515.6
51	M	F	Cry	314.2	12852.9	1.857	2449.2
51	M	F	Cry	94.9	13017.5	1.802	2554.7
51	M	F	Cry	237.2	13092.3	3.224	2472.7
51	M	F	Cry	194.5	13526.2	2.614	2742.2
51	M	F	Cry	238	16742.4	3.827	515.6
50	M	F	Cry	379.4	11229.3	0.914	1546.9
3	M	A	Click	79.6	325.8	0.18	128.9
3	M	A	Click	57.9	448.9	0.176	152.3
3	M	A	Click	51.3	412.7	0.231	128.9
3	M	A	Click	57.9	311.3	0.111	128.9
3	M	A	Click	57.9	340.3	0.186	128.9
3	M	A	Click	57.9	398.2	0.191	140.6
3	M	A	Click	65.2	405.4	0.233	128.9
1	M	A	Click	42	325.2	0.24	152.3
1	M	A	Click	31.5	325.2	0.208	140.6
1	M	A	Click	52.4	367.1	0.305	140.6
2	M	A	Click	29.4	278.9	0.223	117.2
2	M	A	Click	51.4	323	0.198	128.9
2	M	A	Click	36.7	396.4	0.198	117.2
2	M	A	Click	44	381.7	0.159	117.2
2	M	A	Click	44	308.3	0.144	117.2
2	M	A	Click	36.7	315.6	0.134	117.2
2	M	A	Click	36.7	271.6	0.099	117.2
2	M	A	Click	36.7	323	0.163	128.9
2	M	A	Click	36.7	381.7	0.283	140.6
2	M	A	Click	36.7	396.4	0.213	128.9
2	M	A	Click	36.7	403.7	0.218	128.9
2	M	A	Click	36.7	462.4	0.203	128.9
2	M	A	Click	36.7	418.4	0.258	128.9
2	M	A	Click	29.4	418.4	0.277	128.9
2	M	A	Click	29.4	411.1	0.198	140.6
25	F	A	Click	52.4	8973.5	0.225	175.8
25	F	A	Click	57.4	8726.8	0.245	210.9
25	F	A	Click	57.4	9387.9	0.238	234.4
25	F	A	Click	37.4	10640.3	0.203	175.8
24	F	A	Click	37.4	995	0.224	140.6
24	F	A	Click	71.4	7037.4	0.315	140.6
24	F	A	Click	47.6	6498.6	0.264	128.9
24	F	A	Click	59.9	6229.3	0.238	140.6
24	F	A	Click	44.9	1137.2	0.189	128.9
22	F	A	Click	37.4	9024	0.128	187.5
22	F	A	Click	57.4	11717.8	0.151	234.4
22	F	A	Click	57.4	13603.4	0.179	152.3
33	F	A	Click	69.8	5837.2	0.242	152.3
33	F	A	Click	46.5	1604.7	0.266	128.9
33	F	A	Click	46.5	5860.5	0.28	128.9
33	F	A	Click	42.2	6093	0.301	128.9
33	F	A	Click	42.2	314	0.188	152.3
33	F	A	Click	21.1	322.4	0.19	199.2
33	F	A	Click	21.1	316.6	0.194	175.8
33	F	A	Click	21.1	306.1	0.189	175.8
33	F	A	Click	31.7	305.5	0.261	164.1
33	F	A	Click	70.9	897.6	0.182	152.3
33	F	A	Click	59.7	6897.6	0.182	128.9
33	F	A	Click	94.5	3874	0.253	140.6
33	F	A	Click	94.5	7417.3	0.238	164.1
23	M	A	Groan	40.7	630.5	0.238	433.6
23	M	A	Groan	40.7	630.5	0.258	210.9
23	M	A	Groan	61	650.8	0.278	222.7
48	F	F	Groan	166.7	3773.6	0.279	445.3
48	F	F	Groan	198.9	4955.5	0.694	668
48	F	F	Groan	164.1	4809.7	0.97	714.8
52	F	F	Groan	284.3	2394	0.49	738.3
52	F	F	Groan	299.3	2543.6	0.519	738.3
47	F	F	Groan	394.1	3132.2	0.505	468.8
47	F	F	Groan	344.1	2932.7	0.267	574.2
47	F	F	Groan	29.9	2447.8	0.652	210.9
47	F	F	Groan	134.3	2089.6	0.28	328.1
47	F	F	Groan	89.6	2223.9	0.617	128.9
47	F	F	Groan	194	2343.3	1.15	597.7
52	F	F	Groan	223.9	2776.1	0.316	398.4
47	F	F	Groan	254.4	2034.9	0.448	328.1
48	F	F	Groan	417.9	2194	0.158	492.2
48	F	F	Groan	180	1600	0.238	668
48	F	F	Groan	127.3	947.5	0.288	234.4
48	F	F	Groan	141.4	806.1	0.248	375
48	F	F	Groan	170	970	1.234	398.4
52	F	F	Groan	74.6	910.4	0.323	175.8
47	F	F	Groan	29.9	2447.8	0.652	210.9
32	M	A	Groan	134.3	2089.6	0.28	328.1
32	M	A	Groan	89.6	2223.9	0.617	128.9
32	M	A	Groan	135.4	707.1	0.365	210.9
32	M	A	Groan	165.5	654.3	0.252	257.8
32	M	A	Groan	165.5	917.7	0.406	445.3
6	M	A	Groan	84.9	16638.4	0.614	175.9
6	M	A	Groan	147.9	16826.2	0.3	187.6
6	M	A	Groan	83.9	17014	0.766	164.1
6	M	A	Groan	104.9	21545.5	0.542	175.8
6	M	A	Groan	62.9	16049	0.639	175.8
6	M	A	Groan	104.9	16783.2	0.516	175.8
6	M	A	Groan	83.9	15335.7	0.436	164.1
6	M	A	Groan	104.9	24000	0.456	175.8
6	M	A	Groan	230.8	15293.7	0.349	363.3
6	M	A	Groan	125.9	16846.2	0.476	187.5
6	M	A	Groan	188.8	17685.3	0.342	199.2
6	M	A	Groan	167.8	15671.3	0.268	175.8
49	F	F	Groan	209.5	2678.3	0.673	609.4
49	F	F	Groan	164.9	2583.4	0.516	468.8
49	F	F	Groan	59.9	2513.7	1.08	339.8
49	F	F	Groan	89.6	2134.3	0.12	480.5
49	F	F	Groan	313.4	2626.9	0.182	820.3
49	F	F	Groan	149.3	2880.6	0.631	468.8
49	F	F	Groan	253.7	1552.2	0.589	339.8
49	F	F	Groan	149.3	1507.5	0.498	222.7
49	F	F	Groan	403	2194	0.302	574.2
49	F	F	Groan	89.6	1925.4	0.56	210.9
41	F	A	Bark	78.6	19936	0.087	164.1
41	F	A	Bark	39.3	19625.2	0.119	398.4
41	F	A	Bark	59	17733.9	0.087	152.3
15	F	A	Bark	73.8	22745.1	0.144	621.1
15	F	A	Bark	49.2	15715.7	0.179	609.4
15	F	A	Bark	98.4	22162.5	0.179	1207
16	F	A	Bark	98.8	21127.2	0.224	714.8
16	F	A	Bark	74.1	20902.7	0.189	164.1
12	M	A	Bark	57.7	16203.3	0.148	363.3
12	M	A	Bark	96.2	16157.3	0.176	351.6
35	M	A	Bark	95.2	20909.1	0.104	328.1
35	M	A	Bark	95.2	11873.6	0.098	316.4
19	M	A	Bark	120	13253.7	0.235	433.6
19	M	A	Bark	96	12765.8	0.195	433.6
48	F	F	Bark	102.1	16037.2	0.168	1710.9
48	F	F	Bark	268.7	2870.9	0.203	492.2
48	F	F	Bark	255.3	2870.9	0.21	750
48	F	F	Bark	434	17280	0.182	761.7
52	F	F	Bark	74.6	2253.7	0.175	503.9
52	F	F	Bark	119.4	3044.8	0.126	539.1
52	F	F	Bark	179.1	2492.5	0.106	257.8
53	F	F	Bark	108.3	5003.6	0.109	257.8
53	F	F	Bark	83	21574	0.149	1230.5
52	F	F	Bark	119.4	3044.8	0.126	539.1
52	F	F	Bark	179.1	2492.5	0.106	257.8
5	M	A	Bark	80.7	15710.1	0.309	375
5	M	A	Bark	53.8	11404.6	0.224	375
5	M	A	Bark	53.8	14392.6	0.316	375
5	M	A	Bark	53.8	22043.4	0.252	375
5	M	A	Bark	80.7	14371.6	0.259	562.5
5	M	A	Bark	80.7	20043.8	0.253	375
30	M	A	Bark	70.3	21853	0.328	1066.4
30	M	A	Bark	70.3	22328.4	0.328	421.9
30	M	A	Bark	70.3	18582.1	0.298	328.1
30	M	A	Bark	117.2	22955.2	0.33	550.8
31	M	A	Bark	80	21755.6	0.201	316.4
31	M	A	Bark	106.7	19451.4	0.186	293
31	M	A	Bark	80	19960.1	0.198	293
31	M	A	Bark	80	19567.2	0.186	527.3
40	M	A	Bark	95.2	20588.5	0.189	480.5
40	M	A	Bark	119.7	17341.6	0.199	468.8
40	M	A	Bark	71.4	22367	0.215	457
40	M	A	Bark	71.4	20723.2	0.182	492.2
40	M	A	Bark	71.4	21680.8	0.228	351.6
10	M	A	Bark	70.1	21845.4	0.109	562.5
10	M	A	Bark	105.2	22384	0.128	1500
10	M	A	Bark	70.1	22862.8	0.138	187.5
49	F	F	Bark	201	2719.1	0.147	515.6
49	F	F	Bark	232.8	2909.5	0.168	316.4
49	F	F	Bark	133.5	3411.9	0.21	1464.8
37	F	A	Snore	46.7	1762.2	0.211	140.6
37	F	A	Snore	35	6629.4	0.238	152.3
37	F	A	Snore	29.2	21440.6	0.27	234.4
37	F	A	Snore	29.2	22363.6	0.302	234.4
37	F	A	Snore	29.2	22846.2	0.336	234.4
17	F	A	Snore	101	12858.2	0.301	128.9
17	F	A	Snore	101	15146.1	0.484	164.1
19	M	A	Snore	55.6	22149.9	0.268	164.1
19	M	A	Snore	55.6	23221	0.258	164.1
13	F	A	Snore	61	13769.5	0.213	175.8
11	F	A	Snore	80	18721	0.238	140.6
11	F	A	Snore	80	14938.2	0.28	140.6
45	F	A	Snore	33	2097.9	0.273	152.3
45	F	A	Snore	33	2370.6	0.273	152.3
45	F	A	Snore	49.5	2832.2	0.288	234.4
19	M	A	Snore	49.5	1832.4	0.274	128.9
19	M	A	Snore	49.5	2179.1	0.301	234.4
19	M	A	Snore	49.5	2895.1	0.28	222.7
19	M	A	Snore	49.5	2768.2	0.246	234.4
21	F	A	Snore	205.6	13041.8	0.238	210.9
21	F	A	Snore	205.6	14662.4	0.203	210.9
21	F	A	Snore	205.6	19234.7	0.211	210.9
21	F	A	Snore	168.2	13813.5	0.189	175.8
41	F	A	Snore	82.8	1686.2	0.224	152.3
41	F	A	Snore	62.1	1841.4	0.224	175.8
41	F	A	Snore	51.7	1706.9	0.253	164.1
14	F	A	Snore	53.1	5920.4	0.315	152.3
14	F	A	Snore	79.6	4805.3	0.295	140.6
42	F	A	Snore	84.1	2327.1	0.266	140.6
42	F	A	Snore	74.6	2972	0.323	140.6
19	M	A	Snore	16.1	956.2	0.233	234.4
19	M	A	Snore	16.1	1124.9	0.263	187.5
19	M	A	Snore	24.1	1374	0.307	480.5
19	M	A	Snore	24.1	1460.1	0.26	480.5
18	F	A	Snore	50.4	20864.1	0.315	152.3
36	F	A	Snore	101.7	21071.2	0.308	152.3
36	F	A	Snore	53.5	17979.7	0.302	152.3
44	F	A	Snore	53.5	17715.3	0.245	152.3
44	F	A	Snore	35.7	18467.8	0.302	152.3
38	F	A	Snore	44.9	1197	0.14	140.6
38	F	A	Snore	44.9	1197	0.183	117.2
38	F	A	Snore	44.9	1301.7	0.196	468.8
25	F	A	Snore	57.4	4765.6	0.245	210.9
25	F	A	Snore	57.4	5655.5	0.238	234.4
24	F	A	Snore	67.3	5023.9	0.245	140.6
24	F	A	Snore	59.9	5081.3	0.238	140.6
22	F	A	Snore	57.4	1521.5	0.197	234.4
22	F	A	Snore	57.4	1320.6	0.238	152.3
33	F	A	Snore	49.6	5962.9	0.248	128.9
33	F	A	Snore	49.6	6247.9	0.338	117.2
41	F	A	Growl	103.4	2069	0.406	398.4
41	F	A	Growl	41.4	1758.6	0.378	164.1
41	F	A	Growl	31	1737.9	0.449	199.2
34	F	A	Growl	49.2	19383.9	0.463	246.1
12	M	A	Growl	96.2	18044.5	0.571	316.4
19	M	A	Growl	132.1	14951.7	0.68	398.4
19	M	A	Growl	103.1	22583.6	0.322	351.6
35	M	A	Growl	57.9	4865.3	0.198	386.7
35	M	A	Growl	72.4	5835.4	0.109	410.2
35	M	A	Growl	57.9	7964	0.149	375
35	M	A	Growl	72.4	3475.2	0.129	140.6
35	M	A	Growl	57.9	5748.6	0.144	1019.5
53	F	F	Growl	337	1301.9	0.153	843.8
53	F	F	Growl	398.2	3660.6	0.134	750
53	F	F	Growl	444.2	3461.5	0.104	585.9
53	F	F	Growl	398.2	3155.2	0.139	550.8
53	F	F	Growl	75.3	3369.6	0.189	234.4
53	F	F	Growl	153.2	21197.1	0.397	890.6
53	F	F	Growl	337	21166.5	0.133	761.7
53	F	F	Growl	214.4	1501	0.114	597.7
53	F	F	Growl	413.5	3538.1	0.223	738.3
53	F	F	Growl	75.3	1332.5	0.139	679.7
53	F	F	Growl	175.7	21747.3	0.288	269.5
54	F	A	Growl	57.1	15799.2	0.243	140.6
54	F	A	Growl	114.3	21657.3	0.183	269.5
32	M	A	Growl	42.2	21021.3	0.216	597.7
32	M	A	Growl	45.1	22340.4	0.28	621.1
32	M	A	Growl	43	20000	0.217	152.3
4	M	A	Growl	56.3	20314	0.385	140.6
4	M	A	Growl	43.4	22034.1	0.179	468.8
4	M	A	Growl	43.4	20805.5	0.483	515.6
4	M	A	Growl	45	24000	0.443	644.5
2	M	A	Growl	72.6	24000	0.521	175.8
29	M	A	Growl	81.9	23099	0.575	140.6
29	M	A	Growl	102.4	21194.5	0.61	140.6
29	M	A	Growl	81.9	18102.4	0.453	199.2
29	M	A	Growl	47	19986.3	0.754	140.6
6	M	A	Growl	83.9	2496.5	0.584	175.8
6	M	A	Growl	31.5	2601.4	0.682	550.8
6	M	A	Growl	83.9	19825.2	0.605	140.6
6	M	A	Growl	83.9	17423.6	0.751	164.1
28	M	A	Growl	62.9	24000	0.526	175.8
28	M	A	Growl	62.9	22573.4	0.374	468.8
4	M	A	Growl	48.8	24000	0.411	117.2
4	M	A	Growl	48.8	24000	0.375	117.2
49	F	F	Growl	48.8	24000	0.33	128.9
49	F	F	Growl	84.6	2602.7	0.504	222.7
49	F	F	Growl	200.8	3127.2	0.641	457
49	F	F	Growl	84.6	1672.4	0.287	609.4
32	M	F	Growl	45.1	22340.4	0.28	621.1
