# Supplementary material for: Vocal complexity and sociality in spotted paca (Cuniculus paca)
Source: PLoS One. 2018 Jan 24;13(1):e0190961. doi: 10.1371/journal.pone.0190961 (PMC5783385; doi:10.1371/journal.pone.0190961)
Supplement: S2 Table — (XLSX) [file pone.0190961.s002.xlsx]

## Sheet: Plan1
ORDER OF NOTES OF SEQUENCE	DURATION (S) OF SEQUENCE (s)	NUMBER OF NOTES OF SEQUENCE	RHYTHM
AB	1.24	2	1.6129
AB	1.056	2	1.89394
AB	0.965	2	2.07254
AB	1.15	2	1.73913
ABA	1.908	3	1.57233
ABA	1.714	3	1.75029
ABA	1.929	3	1.55521
ABA	2.135	3	1.40515
ABA	2.059	3	1.45702
ABA	2.555	3	1.17417
ABA	1.843	3	1.62778
ABA	1.52	3	1.97368
ABA	1.304	3	2.30061
ABA	1.816	3	1.65198
ABA	1.859	3	1.61377
ABA	1.476	3	2.03252
ABA	1.39	3	2.15827
ABA	1.807	3	1.66021
ABA	1.288	3	2.32919
ABA	2.533	3	1.18437
ABA	1.983	3	1.51286
ABA	1.714	3	1.75029
ABAABABA	5.126	8	1.56067
ABAB	2.113	4	1.89304
ABAB	2.263	4	1.76757
ABAB	2.587	4	1.54619
ABAB	1.983	4	2.01715
ABAB	2.026	4	1.97433
ABAB	1.769	4	2.26116
ABAB	1.919	4	2.08442
ABAB	2.943	4	1.35916
ABAB	1.994	4	2.00602
ABAB	1.914	4	2.08986
ABAB	1.423	4	2.81096
ABAB	3.104	4	1.28866
ABAB	4.335	4	0.922722
ABABA	3.083	5	1.6218
ABABA	2.942	5	1.69952
ABABA	3.449	5	1.4497
ABABA	2.899	5	1.72473
ABABA	2.667	5	1.87477
ABABA	2.404	5	2.07987
ABABA	3.745	5	1.33511
ABABA	2.409	5	2.07555
ABABA	2.275	5	2.1978
ABABAB	4.829	6	1.24249
ABABAB	2.771	6	2.16528
ABABAB	3.024	6	1.98413
ABABAB	2.878	6	2.08478
ABABAB	4.678	6	1.2826
ABABAB	5.939	6	1.01027
ABABABA	3.361	7	2.08271
ABABABA	2.42	7	2.89256
ABABABAB	5.681	8	1.4082
ABABABABA	5.669	9	1.58758
ABABABABABABABABABABA	11.647	21	1.80304
ABBA	4.256	4	0.93985
BA	1.616	2	1.23762
BA	1.724	2	1.16009
BA	1.52	2	1.31579
BA	1.757	2	1.1383
BA	1.288	2	1.5528
BAABABAAB	4.616	9	1.94974
BAB	2.015	3	1.48883
BAB	2.264	3	1.32509
BAB	2.249	3	1.33393
BABA	1.681	4	2.37954
BABAB	2.695	5	1.85529
BABABA	3.362	6	1.78465
BABABA	5.422	6	1.1066
BABABAB	3.342	7	2.09455
BABABAB	2.749	7	2.54638
BABABABABABA	7.966	12	1.5064
