# Supplementary material for: Vocal complexity and sociality in spotted paca (Cuniculus paca)
Source: PLoS One. 2018 Jan 24;13(1):e0190961. doi: 10.1371/journal.pone.0190961 (PMC5783385; doi:10.1371/journal.pone.0190961)
Supplement: S3 Table — (XLSX) [file pone.0190961.s003.xlsx]

## Sheet: Plan1
Paca	Roar	F1(Hz)	F2(Hz)	F3(Hz)	F4(Hz)	F5(Hz)
1	1	1854.36	3492.27	4773.6	5290.77	6934.22
1	1	248.771	2171.61	3487.7	4753.8	5462.78
1	1	2117	3610.48	4666.62	5389.13	7014.87
1	1	2620.46	3870.16	4797.07	6317.07	7752.01
1	1	193.73	2364.74	3853.95	4773.19	5940.14
1	1	278.905	2212.29	3784.65	4785.23	6051.95
1	1	95.363	2556.61	3723.58	4747.81	6044.99
1	1	295.925	2479.49	3950.43	4760.54	5999.28
1	1	228.327	2506.79	3878.95	4830.09	6094.21
1	1	210.406	2262.97	3927.58	4668.66	5732.01
1	1	2164.48	3445.4	4622.02	5562.4	7113.55
1	1	1703.59	2961.66	4574.52	5382.67	7093.78
1	1	522.417	2304.66	2944.58	4261.66	5612.59
1	1	624.839	2151.78	3023.57	4120.37	5349.53
1	1	745.319	1992.49	3081.81	4136.11	4362.47
1	1	655.95	1975.85	2873.21	4020.5	5081.47
1	1	615.889	1814.16	2954.67	3906.37	5532.99
1	1	677.143	2063.93	2978.23	4045.85	5706.49
1	1	668.517	1794.88	2924.18	4163.94	5890.45
1	1	637.551	1786.14	2896.43	4068.46	5805.93
1	1	639.715	1709.56	2852.38	4018.66	5627.06
1	1	654.056	1660.37	2846.95	4148.38	5647.47
1	1	662.588	1560.86	2900.85	4050.56	5636.9
1	1	672.568	1546.9	2804.78	4057.18	5637.55
1	1	679.004	1552.85	2834.94	4069.74	5655.27
1	1	689.597	1505.41	2852.68	3945.32	5641.29
1	1	559.812	1491.45	2772.57	3891.34	5636.03
1	1	728.249	1477.75	2763.1	4003.35	5606.06
1	1	662.583	1410.08	2786.19	4055.19	5586.57
1	1	415.35	1409.95	2838.8	4104.53	5651.4
1	1	1327.12	2760.7	3889.03	5492.33	6950.35
1	1	229.611	1245.48	2611.18	3794.91	5675.37
1	1	1294.25	2523.73	3880.73	5357.24	6787.7
1	1	1343.99	2703.88	3682.86	5179.74	6709.66
1	1	1291.26	2646.38	3837.24	4905.18	6664.5
1	1	1413.21	2755.85	3962.57	4655.45	6602.37
1	1	1205.17	2696.94	2845.42	3926.51	5844.84
1	1	1342.67	2496.35	3430.74	4493.11	6647.15
1	1	1335.45	2706.83	3726.99	4636.99	6696.97
1	1	1418.27	2771.7	3905.32	4357.53	6554.22
1	1	1376.17	2848.96	4058.69	4450.52	6575.57
1	1	1406.26	2800.62	3938.18	6409.14	6417.59
1	1	1344.94	2831.64	3968.99	4266.47	6346.1
1	1	1297.62	2778.02	4013.49	5351.31	6963.12
1	1	1307.04	2644.09	3939.84	4591.79	6739.12
1	1	1342.99	2933.36	3660.66	5020.49	6800.18
1	1	1266.3	2661.08	3919.01	4786.56	6682.01
1	1	1309.7	2631.43	3975.54	5363.55	6836.76
1	1	1109.14	1692.53	2667.14	3877.95	5959.07
1	1	1378.84	2688.77	3891.35	5639.68	6847.89
1	1	1168.35	2587.07	3876.86	5010.8	6726.74
1	1	1216.51	2635.76	3903.57	5284.12	6716.83
1	1	1356.45	2611.1	3598.16	4837.75	6842.27
1	1	1366.41	2640.1	3705.46	5046.38	6785.45
1	1	1353.26	2582.47	3815.58	5191.52	6718.71
1	1	1376.31	2634.59	3839.88	5222.51	6567.25
1	1	1319.24	2616.57	3879.78	5339.08	6521.62
1	1	1287.28	2654.66	3815.63	5293.64	6654.06
1	1	1220.11	2089.21	2842.12	3885.29	5609.4
1	1	603.93	1334.83	2768.34	3881.7	5177.85
1	1	1312.26	1438.85	2786.4	3934.79	6348.6
1	1	1250.17	2750.78	3944.39	5559.23	6984.59
1	1	117.078	1419.33	2700.26	3974.89	5880.3
1	1	1314.12	2746.59	4120.3	5872.11	6830.38
1	1	1363.59	2554.74	3759.88	4519.86	6719.4
1	1	1286.05	2447.43	3849.37	4820.55	6790.22
1	1	1308.29	2534.09	3918.93	4976.96	6776.47
1	1	1328.57	2582.85	3850.18	4254.52	6646.59
1	1	1319.79	2612.52	3818.36	4656.24	6654.42
1	1	1288.18	2595.99	3820.61	4994.86	6836.56
1	1	1234.97	2590.03	3885.74	4993.09	6931.85
1	1	1134.98	2494.31	3824.81	4881.16	6947.46
1	1	1127.99	1639.47	2569.68	3881.59	5246.93
1	1	1297.24	2653.83	3886.25	5052.73	6777.43
1	1	1305.18	2476.28	3863.81	4726.21	6669.73
1	1	1245.39	2512.26	3716.09	4836.75	6807.64
1	1	854.418	1301.82	2538.52	3842.86	5037.39
1	1	1265.82	2602.09	3850.87	5193.56	6757.95
1	1	1252.46	2562.19	3807.97	5067.2	6824.14
1	1	1263.37	2537.27	3754.19	4823.35	6662.19
1	1	1211.26	2541.78	2742.95	3822.22	4813.07
1	1	1220.66	2511.01	3817.27	4799.64	6598.91
1	1	1282.15	2557.97	3768.91	4906.41	6548.14
1	1	1326.14	2596.26	3755.6	5042.53	6512.92
1	1	1287.79	2602.86	3849.95	5194	6517.12
1	1	1196.54	2563.2	3839.78	4957.38	6552.46
1	1	1212.4	1881.13	2552.03	3805.51	5127.61
1	1	1250.78	2564.57	3764.48	5010.73	6488.7
1	1	1258.3	2432.45	3775.32	4956.42	6571.49
1	1	1165.5	2395.72	3757.92	4909.57	6629.63
1	1	1203.4	2569.07	3848.19	5135.08	6546.8
1	1	1186.04	2540.02	3777.55	4974.6	6449.62
1	1	1164.68	2480.41	3831.38	5201.39	6659.98
1	1	1212.14	2383.39	3827.28	5037.38	6850.82
1	1	1290.46	2402.88	3809.2	4918.85	6749.25
1	1	1270.16	2477.79	3818.71	4991.25	6705.22
1	1	1304.36	2506.8	3876.08	5334.48	6715.97
1	1	1324.92	2498.6	3750.53	5075.24	6711.25
1	1	1298.1	2608.11	3774.44	5166.39	6438.15
1	1	1276.88	2458.24	3630.76	5005.95	5872.29
1	1	1292.38	2581.46	3638.26	4972.59	6365.57
1	1	1255.79	2582.45	3757.51	5094.02	6661.6
1	1	623.751	1290.51	2537.96	3804.81	4996.61
1	1	1279.62	2531.69	3782.97	4870.71	6464.17
1	1	1310.77	2559.72	3721.47	4962.47	6462.46
1	1	1268.83	2475.5	3924.85	4912.64	6332.34
1	1	1322.73	2602.45	3981.82	4724.15	6350.73
1	1	1278.99	2500.39	3866.32	5334.08	6650.07
1	1	1288.77	2521.59	3912.67	5372.72	6783.75
1	1	1324.84	2573.54	3892.75	5381.39	6733.59
1	1	1213.53	2606.26	4068.91	4648.42	6647.91
1	1	1304.67	2684.72	4157.53	5057.91	6704.94
1	1	1320.92	2510.16	3933.34	5069.2	6584.53
1	1	1288.96	2639.04	3926.7	5075.14	6472.69
1	1	1264.94	2534.41	3941.34	4937.38	6374.63
1	1	1323.64	2626.56	3675.24	4637.08	6269.42
1	1	1330.66	2684.76	3998.89	4968.89	6231.48
1	1	1304.27	2743.38	4264.27	4764.92	6096.9
1	1	1330.07	2778.12	4199.03	5925.74	6197.53
1	1	976.459	2876.04	4513.22	5842.8	6715.36
1	1	1194.72	3066.15	4451.64	5032.45	5909.37
1	1	1310.04	2857.57	4140.44	5323.65	6108.58
1	1	1163.88	2867.48	4222.51	5274.68	6255.63
1	1	1336.48	2981.36	4481.78	5144.33	6445.82
1	1	1151.61	3033.66	4394.25	5179.83	6154.08
1	1	1334.57	2927.9	4585.85	5191.86	6038.33
1	1	1273.01	2790.54	4523.67	5117.79	6297.31
1	1	1366.24	2863.94	4297.58	5022.54	6022.19
1	1	1572.88	3036.05	4352.19	5010.41	6231.8
1	1	1705.84	3101.47	4235.42	5206.49	6462.29
1	2	1074.64	2515.94	4100.05	5325.68	5974.65
1	2	2166.8	4179.99	5519.35	6816.17	7987.37
1	2	1883.29	3305.4	4235.34	5338.87	6860.34
1	2	1746.87	3753	4829.18	5411.11	7158.1
1	2	1687.14	3342.01	5253.07	5335.12	8105.7
1	2	1253.08	1459.53	3936.38	5075.87	6443.12
1	2	755.523	1408.38	3807.25	5055.12	6338.19
1	2	1302.25	2604.46	3623.49	5004.67	6522.74
1	2	1217.76	3022.2	4843.45	6193.53	7086.81
1	2	1118.28	2940.99	4892.82	6137.87	7609.55
1	2	1198.62	3169.51	4947.03	6024.37	7523.24
1	2	1203.83	3047.62	5105.73	5993.21	7550.76
1	2	1145.39	1901.5	3133.65	5181.77	6071.65
1	2	969.991	1151.07	3099.71	5088.27	5912.48
1	2	1225.72	3111.57	5074.55	6191.71	7774.01
1	2	1213.45	3136.87	5277.2	5485.1	7316.02
1	2	1185.28	3099.87	4671.73	5785.45	7203.52
1	2	1219.6	3038.93	4627.62	5803.69	7140.11
1	2	1147.28	3038.05	4715.15	5743.43	7170.06
1	2	1188.35	3084.78	4679.12	5800.83	7179.37
1	2	1230.14	3390.68	4305.05	5705.4	7095.24
1	2	1377.53	3792.73	4083.49	5689.79	7025.29
1	2	1302.91	3889.7	4198.44	5820.53	6975.96
1	2	1266.57	3140.93	4270.63	5866.96	7069.38
1	2	1234.08	3062.58	4663.87	5837.7	7117.38
1	2	1156.89	3022.9	5013.88	6018.36	7444.69
1	2	1156.92	3035.99	4868.35	5941.43	7270.18
1	2	1149.29	3097.61	5168.35	5838.69	7583.4
1	2	1226.83	3053.24	4948.79	5995.75	7749.47
1	2	1228.3	3164.93	4982.57	5832.94	7096.33
1	2	1262.38	3077.39	5079.23	5988.62	7672.73
1	2	1382.03	3062.27	5127.5	5822.26	7342.26
1	2	1356.49	3045.79	5111.6	5929.44	7432
1	2	1216.67	3084.78	5138.57	6106.79	7395.51
1	2	1230.27	2990.14	5084.36	6033.94	7093.94
1	2	1241.54	3078.05	5041.15	5976.32	6885.97
1	2	1258.09	3069.91	5050.32	6060.25	7076.72
1	2	1180.53	3035.78	5140.64	6060.14	7064.08
1	2	1217.55	3048.64	5083.7	6130.17	7164.27
1	2	1154.12	3036.11	5219.98	6053.49	6987.14
1	2	1276.85	3077	5167.21	6139.09	7312.38
1	2	1334.85	3087.51	5066.54	6090.62	6874.33
1	2	1345.47	3033.77	5159.37	6007.15	7066.97
1	2	1347.14	3076.28	5072.9	6056.89	7160.49
1	2	1252.95	3029.94	5105.37	6164.93	7164.7
1	2	1268.34	3037.25	5177.1	5887.23	6848.52
1	2	1310.63	3090.46	5129.65	6275.99	7479.21
1	2	1302.03	3160.82	5133.94	6275.08	7309.15
1	2	1317.28	3103.32	5184.69	5843.55	6657.01
1	2	1318.41	3110.77	5199.15	6387.87	6590.61
1	2	1398.96	3122.26	5218.25	6428.98	7853.19
1	2	1397.8	3114.81	5046.06	6221.41	6890.87
1	2	1410.11	3155.14	4854.2	5780.6	6888.35
1	2	1322.49	3128.44	4844.2	5943.42	7099.63
1	2	1341.1	3045.35	4595.57	6080.84	7009.53
1	2	1319.21	3106.63	4744.89	5971.94	6896.29
1	2	1346.53	3189	5004.07	6374.68	6872.29
1	2	1447.33	3219.59	4719.56	5849.93	7079.37
1	2	1503.54	3298.01	5045.32	6096.97	6926.17
1	2	1494.22	3152.43	4973.87	6231.48	7049.82
1	2	1445.05	3084.58	4453.15	5939.81	7164
1	2	1485.67	3169.28	4494.57	6080.39	6969.64
1	2	1463.55	3048.51	4546.78	5892.44	7196.47
1	2	1514.27	3146.99	4973.67	6073.85	6955.95
1	2	1485.9	3081.73	4656.24	6088.82	7096.1
1	2	1454.74	3046.67	4651.13	6064.43	7088.41
1	2	1185.2	3049.61	4667.6	6161.64	7115.62
1	2	1364.53	3062.56	5089.03	6021.09	7174.57
1	2	1385.1	3047.86	4932.85	6340.02	7319.82
1	2	1430.84	3066.04	4743.21	5915.07	6968.78
1	2	1466.66	3008.88	4795.67	5823.93	7017.81
1	2	1477.03	3032.54	4503.01	6227.15	7001.03
1	2	1488.35	3120.38	4485.22	6131.45	7152.74
1	2	1503.16	3163.06	4608.8	5843.9	7089.68
1	2	1474.76	3147.57	4547.31	6010.13	7196.32
1	2	1525.1	3147.16	4752.66	5904.8	7117.55
1	2	1472.35	3139.2	4596.17	5988.94	7075.05
1	2	1456.75	3072.18	4580.03	6182.8	7379.78
1	2	1495.92	3189.94	4513.57	6218.43	7237.69
1	2	1509.89	2981.53	4476.06	6087.56	7086.81
1	2	1490.75	3287.59	4628.31	6181.47	7129.75
1	2	1440.53	3202.29	4545.08	6370.85	7064.94
1	2	1424.64	3293.63	4447.23	6269.17	7094.24
1	2	1459.75	3292.19	4536.53	6128.5	7043.94
1	2	1472.47	3345.17	4484.42	5933.23	7253.97
1	2	1481.01	3639.19	4363.26	5903.98	7232.22
1	2	1473.26	4079.01	4786.5	6530.66	7535.23
1	2	1504.08	3752.75	4683.34	6296.87	8339.46
1	2	2454.92	4210.45	4762.08	6266.69	7827
1	2	2697	4260.05	4430.5	5996.39	7495.52
1	2	1827.26	3140.84	4081.22	5797.73	6830.17
1	2	2167.64	3970.78	4211.22	5651.23	7195.16
1	2	920.612	2365.16	4061.66	5468.89	6576.8
1	3	265.546	1630.43	3405.28	3457.8	4630.65
1	3	1294.52	1303.67	2633.12	3578.3	4540.15
1	3	1683.32	2173.61	3354.89	4423.2	5504.82
1	3	1623.72	3103.8	3981.2	4266.59	5548.49
1	3	573.102	1729.44	3176.13	4075.47	5261.8
1	3	826.886	1617.06	2712.95	4043.67	4847.22
1	3	1096.99	2653.86	3447.73	4650.17	5850.48
1	3	483.177	1640.7	2626.78	3352.59	4843.7
1	3	468.367	1947.72	2703.38	3569.11	4785.29
1	3	540.442	1859.55	2913.06	3916.89	4945.47
1	3	518.267	1902.28	2934.25	3961.09	4858.19
1	3	528.417	1750.38	2783.45	3735.51	4825.8
1	3	536.089	1846.29	2769.96	3541.36	4825.04
1	3	544.734	1903.62	2843.12	3502.09	4721.03
1	3	587.761	1917.66	2844.09	3370.45	5101.47
1	3	1651.51	2623.23	3234.32	4237.7	6113.44
1	3	589.42	1719.04	2619.64	3303.3	4616.4
1	3	597.591	1786.5	2663.51	3482	4845.22
1	3	631.897	2225.16	2706.04	3482.89	4904.86
1	3	569.761	1746.72	2686.85	3454.66	4495.14
1	3	600.816	1690.38	2690.71	3441.88	4486.01
1	3	504.757	1609.42	2637.48	3486.05	5195.28
1	3	581.213	1709.58	2710.74	3613.84	5165.41
1	3	589.372	1835.75	2786.08	3655.04	5016.97
1	3	549.566	1697.23	2637.68	3542.5	4994.83
1	3	590.276	1605.16	2599.33	3500.81	4783.33
1	3	1503.87	2582.18	3680.34	4823.29	6335.39
1	3	1450.13	2597.06	3455.88	5355.37	6468.63
1	3	613.92	1715.07	2551.85	3406.36	4823.18
1	3	593.994	1529.2	2541.84	3513.5	4875.23
1	3	548.432	1527.44	2670.54	3537.93	5008.96
1	3	529.724	1488.94	2575.02	3498.44	4764.2
1	3	1410.87	2527.99	3410.47	4840.37	6502.56
1	3	1420.72	2500.45	3418.87	4853.12	6549.91
1	3	1396.44	2486.8	3428.7	4314.14	6442.96
1	3	1311.49	2402.68	3494.24	4740.08	6422.43
1	3	1352.22	2563.18	3561.43	4886.95	6321.84
1	3	1291.4	2458.2	3534.27	4040.91	6429.13
1	3	1332.32	2582.11	3185.83	3929.25	6205.56
1	3	598.368	1368	2484.56	3661.9	4659.72
1	3	1378.23	2474.21	3503.51	4865.21	6370.34
1	3	1327.49	2480.75	3516.47	4947.05	6405.41
1	3	276.091	1340.41	2484.94	3519.99	4871.41
1	3	1356.31	2550.37	3671.23	5023.82	6418.9
1	3	1341.28	2528.42	3589.79	5094.3	6286.12
1	3	404.398	1338.34	2496.87	3499.38	4961.9
1	3	220.93	1328.93	2480	3499.06	5059.56
1	3	1033.84	1384.1	2525.79	3505.48	4856.13
1	3	789.291	1229.79	2486.32	3475.56	4928.52
1	3	1262.71	2473.74	3521.48	4183.81	6179.74
1	3	1234.55	2479.99	3472.9	4607.07	6069.7
1	3	1251.33	2489.46	3439.93	5037.73	6078.04
1	3	1256.06	2461.89	3459.68	4991.68	6362.2
1	3	1213.88	1295.44	2475.14	3600.37	5177.25
1	3	1246.36	2442.74	3543.55	4862.52	6349.21
1	3	1306.49	2467.65	3520.25	5191.56	6394.73
1	3	1341.5	2532.01	2581.37	3551.23	4898.14
1	3	1219.78	2493.85	3551.41	4715.12	6145.05
1	3	912.529	1316.43	2488.64	3535.98	5016.38
1	3	745.667	1311.7	2499.07	3472.51	5496.13
1	3	1216.16	2442.14	3551.7	4614.12	5994.19
1	3	200.671	1301.26	2438.68	3500.93	4712.93
1	3	1300.26	2464.09	2626.34	3685.74	5006.72
1	3	1181.95	1193.9	2470.57	3654.32	4786.52
1	3	1198.96	2440.36	3792.04	3946.03	5958.77
1	3	1182.56	2477.24	3545.92	4279.08	6193.95
1	3	200.838	1216.15	2499.46	3571.31	4943.82
1	3	1211.37	1264.83	2517.33	3502.54	4967.76
1	3	1176.04	2454.55	3648.01	4685.52	4954.91
1	3	1172.11	1280.85	2460.28	3711.47	4887.78
1	3	1146.64	1686.31	2466.89	3670.5	4925.57
1	3	1143.97	2434.68	3661.11	4889.12	6306.77
1	3	1213.51	2419.76	3530.18	4581.35	6117.04
1	3	1080.59	1197.81	2459.63	3513.74	4906.63
1	3	1192.77	2479.43	3674.02	4383.16	5043.33
1	3	1240.51	2447.62	3612.32	3772.29	6143.3
1	3	1244.74	2406.98	3356.22	3926.61	6144.08
1	3	785.935	1236.05	2421.93	3784.43	4846.27
1	3	1240.83	2410.32	3585.69	3960.41	6154.09
1	3	1205.67	2439.62	3252.63	3774.94	4928.93
1	3	945.119	1164.36	2441.92	3707.38	4923.12
1	3	1216.66	1221.92	2448.18	3796.85	5004.1
1	3	1146.2	1385.4	2485.85	3763.05	4990.18
1	3	1182.17	1739.9	2455.98	3863.23	5001.76
1	3	1215.31	1901.78	2459.04	3930.7	5085.89
1	3	1208.66	1841.16	2478.67	3853.72	5016.66
1	3	1136.84	1160.22	2433.14	3729.47	4693.68
1	3	1129.56	1666.86	2475.91	3861.39	4839.16
1	3	1161.85	1770.62	2474.24	3878.45	4828.19
1	3	1141.43	1756.57	2442.07	3828.63	4827.1
1	3	1196.59	1424.83	2458.7	3801.61	5021.04
1	3	1192.4	1427.83	2457.52	3918.9	5037.15
1	3	1203.41	1431.86	2459.24	3724.1	4623.08
1	3	1237.81	1503.92	2432.45	3733.09	4570.56
1	3	1159.7	1412.29	2444.74	3792.39	4943.95
1	3	1090.58	1558.85	2466.7	3693.1	4820.76
1	3	1127.25	1319.24	2460.45	3863.1	4812.38
1	3	1140.43	1363.09	2410.55	3913.51	5044.55
1	3	1124.97	2425.73	2646.3	3906.78	5073.12
1	3	1126.24	2443.37	2788.13	3932.67	4894.35
1	3	1128.49	1756.71	2478.45	3847.79	4934.84
1	3	1159.21	2386.15	3375.34	3946.77	5200.28
1	3	1186.4	2441.05	2798.83	3910.92	5165.25
1	3	1195.34	1277.54	2516.81	3878.94	4871.38
1	3	1129.65	1509.05	2501.82	3920.43	5007.49
1	3	1096.73	1699.49	2513.44	3946.45	5487.58
1	3	1114	1756.52	2524.44	3883.71	5204.59
1	3	1152.99	2388.2	2851.31	3914.09	5517.56
1	3	1136.03	2455.86	2567.25	3935.92	5054.82
1	3	1126.29	2460.97	2585.13	3878.3	5096.54
1	3	1129.12	2028.69	2477.31	3892.47	4821.4
1	3	1103.79	1363.1	2501.62	3840.86	5141.54
1	3	1098.82	1696.36	2525.57	3880.16	5046.13
1	3	1135.49	1143.6	2494.26	3892.08	4896.68
1	3	1170.15	1838.51	2525.54	3884.29	4953.46
1	3	1171.01	1732.95	2502.94	3852.68	4929.19
1	3	1190.34	1395.23	2507.18	3909.11	4881.44
1	3	1087.23	1452	2520.87	3764.72	4865.14
1	3	1124.5	1784.35	2519.57	3895.24	4878.36
1	3	1136.22	2392.11	2505.74	3928.8	4967.76
1	3	1117.32	2189.08	2532.5	3920.88	4878.72
1	3	1142.36	1851.98	2475.5	3850.26	4639.04
1	3	1110.89	1496.9	2456.02	3827.65	4813.92
1	3	1206.38	2089.02	2657.71	3914.2	4858.44
1	3	1179.84	2219.18	2526.1	3862.06	4972.88
1	3	1140.85	1577.11	2486.36	3868.34	4887.15
1	3	1117.95	2037.36	2614.24	3812.35	4933.92
1	3	1187.07	2167.15	2545.11	3881.82	5067.64
1	3	1160.5	1510.52	2528.7	3821.43	4983.88
1	3	1129.38	2121.23	2462.67	3837.07	4327.31
1	3	1082.6	1749.67	2527.57	3871.28	4689.46
1	3	481.479	1134.19	2494.26	3915.9	5054.54
1	3	1232.74	1244.73	2626.17	3873.72	5082.35
1	3	1192.38	1856.15	2556.07	3901.4	5024.16
1	3	1171.93	1323.35	2507.38	3788.93	4672.25
1	3	1151.89	2455.91	3267.31	3872.38	6133.41
1	3	1112.25	1164.31	2514.99	3888.8	4160.08
1	3	1172.98	2520.1	2871.83	3923.43	5068.26
1	3	1153.53	2489.56	2573.9	3849.57	4948.81
1	3	1175.37	2474.92	2514.05	3748.04	4973.68
1	3	1194.12	2550.98	2671.2	3860.61	4924.91
1	3	1011.77	1201.43	2600.72	3850.53	5048.01
1	3	1194.05	2220.25	2583.14	3819.97	5225.83
1	3	910.629	1192.45	2638.15	3671.68	5234.55
1	3	917.084	1242.38	2659.1	3883.05	4868.21
1	3	835.28	1228.82	2707.2	3900.43	5249.09
1	3	1230.25	2662.63	2704.14	3873.38	5184.82
1	3	763.334	1230.62	2686.68	3915.78	5274.19
1	3	822.745	1308.44	2705.25	3883.95	4964.05
1	3	636.186	1209.43	2609.75	3981.8	4912.28
1	3	1275.07	2658.01	3707.06	4751.71	5964.15
1	3	437.95	1025.89	2737.03	3748.17	4878.03
1	3	1206.49	2450	3758.75	4756.6	5894.98
1	3	1234.54	2465.83	3758.28	4812.95	4954.17
1	3	1351.13	2645.39	3749.54	4900.7	5839.39
1	3	1287.92	2340.01	3640.16	4821.08	5927.26
1	3	1348.24	2329.57	3481.01	4523.87	5756.26
1	4	2011.35	3414	4716.14	6346.78	7829.27
1	4	1874.37	3681.64	4885.09	6362.39	7756.12
1	4	979.698	1962.09	3578.36	4821.73	6160.21
1	4	1671.66	3606.17	4172.37	5146.36	6433.2
1	4	1396.46	2912.2	4521.18	5263.27	6655.57
1	4	675.959	2836.93	3565.28	4685.99	6823.17
1	4	1429.45	2835.39	3653.82	5028.84	6803.61
1	4	1376.63	2800.5	3610.7	5034.81	6798.38
1	4	1422.89	3028.8	3890.59	4929.85	6956.83
1	4	1463.93	2749.71	3697.36	5043.49	7252.55
1	4	1378.89	2741.21	3819.84	5568.1	6794.44
1	4	1342.83	2682.95	3524.99	3886.19	5074.95
1	4	1183.19	2677.35	2939.42	3912.62	6019.8
1	4	1331.71	2796.6	3881.94	6171.14	7605.1
1	4	1155.8	2835.2	3828.96	6729.37	7391.03
1	4	1301.78	2620.66	3743.43	6531.99	7117.14
1	4	1248.02	2482.87	3684.01	3934.15	6514.15
1	4	1156.64	2463.57	3661.44	4657.86	6754.16
1	4	1249.72	2576.23	3695.92	6472.75	7540.79
1	4	1180.44	2665.54	3796.48	6145.69	7467.83
1	4	1120.77	2438.56	3631.53	4634.98	6534.9
1	4	1198.05	2483	3629.25	6036.85	7179.42
1	4	1193.78	2534.58	3815.15	3963.63	6476.35
1	4	1236.39	2513.71	3846.65	3901.52	6602.76
1	4	1175.44	2436.36	3807.58	4554.82	6624.4
1	4	1178.78	2477.61	3815.88	6369.61	7578.35
1	4	1181.84	2428.71	3803.25	6308.87	7650.57
1	4	1236	2420.26	3785.91	4692.56	6934.12
1	4	1180.45	2453.06	3830.33	6242.57	7203.76
1	4	1121.18	2439.26	3839.62	5907.13	7006.48
1	4	1119.13	2425.89	3632.7	5130.59	7095.44
1	4	1092.05	2436.36	3627.49	4608.86	6670.58
1	4	1233.95	2474.82	3742.79	6331.13	7706.4
1	4	1201.37	2516.6	3772.12	6180.88	6429.06
1	4	1158.29	2435.39	3573.07	6398.91	8025.71
1	4	1112.17	2382.17	3701.43	6245.46	7714.18
1	4	1181.62	2583.3	3724.23	6500.21	7754.27
1	4	1380.05	2426.37	3968.32	6288.65	7551.15
1	4	1137.98	2460.61	3890.46	6384.15	8043.59
1	4	1157.38	2466.66	3916.14	4663.62	6367.66
1	4	1176.62	2439.76	3800.54	5119.94	6694.66
1	4	1163.25	2470.73	3869.94	6434	8074.09
1	4	1236.58	2459.99	3953.98	4204.47	6357.71
1	4	1190.14	2452.5	3925.05	4481.06	6452.96
1	4	1178.42	2423.83	3885.13	4470.44	6358.71
1	4	1149.28	2434.88	3749.34	3945.06	6431.22
1	4	1097.9	2459.04	3929.23	6365.72	7684.43
1	4	1229.88	2532.68	3830.58	6381.94	7666.68
1	4	1126.71	2506.17	3880.43	6174.85	7769.94
1	4	1104.23	2481.38	3843.39	3890.3	6379.07
1	4	1123.52	2464.65	3863.19	4703.18	6403.85
1	4	1149.63	2457.17	3798.16	5555.61	6299.15
1	4	1144.67	2497.26	3802.08	3942.78	6509.44
1	4	1136.03	2431.36	3426.11	4551.58	6578.06
1	4	1091.49	2430.23	3617.6	4949.57	7282.42
1	4	916.233	2448.27	3644.4	5726.02	6354.07
1	4	1142.77	2436.37	3735.25	4702.72	6015.76
1	4	1150.16	1824.51	2483.93	3988.77	5965.85
1	4	1147.67	2511.73	3823.83	4086.8	6206.59
1	4	1072.72	2515.14	3855.7	4165.55	6130.62
1	4	1110.6	2493.34	3758.85	4863.56	6277.36
1	4	1101.24	2499.95	3786.06	5152.1	6153.76
1	4	1159.3	2454.84	3627.36	3841.6	6228.99
1	4	1205.19	2398.72	3757.32	3986.59	5996.77
1	4	1096.93	2435.53	3639.28	4630.94	6184.23
1	4	1197.41	2482.07	3796.11	4479.99	6282.98
1	4	1152.7	2344.01	3496.73	4738.72	6383.4
1	4	1128.2	2451.75	3683.72	4509.67	6285.26
1	4	1122.03	2359.07	3655.7	4499.15	6286.07
1	4	1096.57	2355.1	3808.59	4331.04	6392.22
1	4	1127.59	2390.2	3600.65	4699.86	6376.91
1	4	1121.8	2388.52	3495.57	4778.2	6377.23
1	4	1108.89	2400.4	3571.94	4687.91	6399.59
1	4	1111.32	2332.84	3557.25	4794.77	6475.6
1	4	1127.4	2443.49	3596.18	4751.59	6182.59
1	4	1152.54	2446.19	3639.76	4571.81	6282.57
1	4	1129.41	2441.87	3657.11	4912.86	6311.35
1	4	1171.63	2449.89	3737.93	4269.41	6280.91
1	4	1083.67	2377.94	3822.06	4539.22	6213.64
1	4	1105.44	2418.13	3897.67	4054.1	6066.55
1	4	1121.51	2398.28	3905.15	4403.35	6029.65
1	4	1144.66	2363.77	3715.07	4305.99	6360.13
1	4	1151	2435.38	3787.82	4501.57	6270.04
1	4	1102.19	2470.3	3799.61	4502.8	6125.84
1	4	1101.45	2478.13	3745.72	4581.77	6066.34
1	4	1163.09	2446.14	3853.74	4422.77	6363.44
1	4	1161.8	2536.17	3904.04	4058.15	6303.62
1	4	1110.42	2480.08	3649.86	4454.49	6533.05
1	4	1200.49	2471.78	3893.7	4493.23	6103.79
1	4	1052.43	2486.16	3728.79	4596.06	6180.98
1	4	1081.38	2426.39	3741.27	3879.59	6121.39
1	4	1110.23	2402.4	3643.53	4739.72	6054.52
1	4	1145.42	2480.29	3774.34	4882.51	6562.31
1	4	1141.8	2454.15	3864.3	4089.42	5861.85
1	4	1164.76	2480.57	3637.06	5225.74	5997.78
1	4	1158.4	2491.36	3595.55	4838.94	6217.15
1	4	1088.72	2366.02	3638.14	4969.72	6508.93
1	4	1171.03	2566.67	3723.28	6069.58	6286.77
1	4	1117.2	2499.04	3782.78	4117.36	6188.37
1	4	1192.84	2462.64	3830.25	4566.2	6291.76
1	4	1168.97	2539.34	3828.27	4244.01	6211.42
1	4	1180.22	2552.45	4021.94	4250.11	6164.59
1	4	1093.32	2543.38	3812.81	4988.91	6255.74
1	4	1095.27	2464.36	3809.12	4278.31	5979.86
1	4	1163.49	2507.62	3091.76	3925.61	6255.11
1	4	1128.99	2447.14	3819.95	4213.91	6471.63
1	4	1132.64	2445.26	3798.67	3821.16	6658.14
1	4	1095.69	2452.12	3712.29	4233.94	6386.82
1	4	1132.75	2458.18	3665.88	4222.38	6454.63
1	4	1170.38	2508.19	3848.85	3957.84	6290.25
1	4	1189.23	2564.68	3719.74	3893.93	5741.02
1	4	1174.27	2568.42	3521.36	3864.36	6429.46
1	4	1066.72	2489.8	3672.55	4268.31	6368.63
1	4	1144.43	2507.22	3670.94	4568.29	6664.47
1	4	1180.46	2509.49	3780.41	5580.9	5950.77
1	4	1128.56	2550.9	3751.58	5524.23	7112.79
1	4	1082.85	2509.43	3798.78	4701.08	6189.8
1	4	1132.38	2526.55	3650.16	5503.56	6064.79
1	4	1158.35	2539.64	3726.79	5152.03	7201.67
1	4	1128.63	2576.32	3502.45	4660.84	7041.98
1	4	1149.75	2610.86	3756.79	5794.15	7308.61
1	4	1139.48	2684.62	3025.08	3950.09	6548.04
1	4	1160.29	2580.89	3461.11	4101.65	6642.48
1	4	1164.86	2593.41	3698.13	3928.76	6692.98
1	4	1201.25	2603.19	3999.09	5273.57	7321.95
1	4	1155.47	2607.4	3550.01	5006.55	7532.6
1	4	1157.91	2615.07	3614.18	4284.86	5815.48
1	4	1192.79	2722.33	3439.98	4755.54	6304.98
1	4	924.766	2563.19	3931.06	4958.22	6159.54
1	4	1145.74	2656.53	4157.53	5392.81	7227.55
1	4	1049.84	2617.23	4220.8	5038.13	6964.21
1	4	854.479	2564.39	4001.89	4952.12	6823.38
1	4	929.667	2478.34	3911.99	4813.59	6233.11
1	4	1061.74	2615.97	3801.34	4718.57	6163.1
1	4	991.595	2404.29	3644.74	4831.75	6101
1	4	1556.25	3406.65	4343.93	6064.27	7863.56
1	5	1114.97	2553.39	4154.7	5344.87	6982.96
1	5	1173.31	2595.91	3990.95	5504.03	7046.61
1	5	1193.26	2514.17	3906.1	5991.69	6233.16
1	5	1011.66	2584.62	3908.13	4947.2	6321.84
1	5	1158.59	2528.1	3875.41	5948.82	6109.72
1	5	1108.03	2503.62	3909.04	4807.69	6395.28
1	5	1199.46	2496.74	4030.17	5759.77	7136.45
1	5	1234.59	2574.04	4063.59	5798.45	7402.7
1	5	1078.65	2535.53	4075.72	5683.7	7216.74
1	5	1078.7	2528.16	3992.28	5254.92	6589.16
1	5	1131.96	2548.92	4008.49	5857.14	7147.18
1	5	1167.2	2530.37	4075.11	5533.84	6696.8
1	5	1240.74	2550.95	4037.25	5763.9	7018.29
1	5	1071.02	2516.27	4108.41	6116.66	6871.17
1	5	1159.18	2523.44	3970.75	5787.55	7013.65
1	5	1121.26	2477.81	3880.15	4867.85	6474.77
1	5	1138.09	2461.91	3972.58	5053.92	6407.81
1	5	1128.98	2571.99	4140.92	5072.87	6483.4
1	5	1060.03	2397.55	3692.94	5096.11	6428.85
1	5	1133.61	2486.99	3564.25	4830.46	6349.83
1	5	1086.02	2566.28	3741.55	5036.72	6272.27
1	5	1119.83	2562.51	3852.34	4643.02	5234.19
1	5	1153.64	2515.29	3882.74	4721.06	6551.01
1	5	1121.96	2519.14	3874.26	5004.13	7859.12
1	5	1128.31	2490.76	3930.86	4958.67	7720.13
1	5	1175.31	2512.94	3872.53	4907.9	7638.44
1	5	1200.52	2531.63	3901.19	4905.81	7408.06
1	5	1162.28	2443.95	3951.16	4896.19	6309.31
1	5	1200.4	2475.7	3915.72	5079.32	7419.97
1	5	1185.17	2462.97	3927.97	5099.74	6670.81
1	5	1190.43	2465.01	3787.33	4379.5	6415.08
1	5	1178.97	2441.15	4041.21	4094.04	6277.24
1	5	1231.81	2478.78	3983.69	4460.69	6656.35
1	5	1201.38	2470.27	3914.25	4685.47	6587.13
1	5	1183.95	2454.73	3932.28	6520.74	7475.45
1	5	1166.01	2439.6	3781.97	4769.73	6536.7
1	5	1175.25	2470.04	3763.29	5677.38	6500.44
1	5	1240.01	2480.26	3854.42	4899.7	6457.81
1	5	1160.14	2515.57	3835.64	6013.83	7168.39
1	5	1171.51	2460.55	3882.04	5086.95	6449.34
1	5	1146.17	2419.11	3941.64	6123.86	7179.67
1	5	1143.02	2433.22	3755.25	5090.48	6555.34
1	5	1155.22	2421.78	3756	5379.12	6615.62
1	5	1141.79	2462.62	3804.34	4823.71	6615.42
1	5	1144.61	2486.73	3861.05	5242.76	6551.72
1	5	1128.68	2480.83	3833.31	4763.8	6589.33
1	5	1144.77	2474.79	3883.98	5295.72	6594.56
1	5	1147.33	2463.01	3808.55	5503.58	6782.69
1	5	1149.7	2468.7	3915.5	6401.07	6866.72
1	5	1146.25	2456.18	3888.14	5247.01	6922.94
1	5	1154.91	2443.5	3865.03	4650.93	6553.77
1	5	1181.63	2450.81	3717.93	4943.57	6475.95
1	5	1202.21	2443.97	3767.18	6013.55	6318.2
1	5	1200.66	2408.01	3864.66	5159.08	6290.01
1	5	1218.99	2404.91	3882.32	4063.92	6478.51
1	5	1157.64	2451.08	3835.51	4089.61	6535.83
1	5	1115.16	2447.95	3834.83	4687.77	6419.5
1	5	1139.69	2418.11	3800.54	4681.4	6512.06
1	5	1137.66	2515.7	3791.16	4957.77	6485.25
1	5	1127.48	2399.75	3799.09	6217.48	6323.34
1	5	1143.75	2388.03	3802.87	5223.89	6522.6
1	5	1164.04	2428.05	3573.2	4837.2	6618.27
1	5	1174.58	2522.22	3580.26	5129.21	6272.99
1	5	1198.21	2508.79	3739.37	4952.48	6426.65
1	5	1184.28	2492.76	3964.41	3979.12	6320.03
1	5	1169.3	2505.53	3886.89	6298.85	7879.1
1	5	1198.24	2460.13	3776.58	4298.9	6443.08
1	5	1192.29	2414.4	3862.14	4501.66	6285.49
1	5	1167.9	2494.57	3813.78	4698.54	6338.25
1	5	1174.81	2489.05	3761.76	5279.66	6439.16
1	5	1217.2	2562.24	3799.56	6498.98	8014.27
1	5	1154.04	2461.63	3770.39	4944.55	6468.12
1	5	1150.32	2454.63	3839.85	5013.28	6502.12
1	5	1161.02	2452.47	3823.91	4466.09	6462.17
1	5	1227.31	2453.58	3834.99	6308.18	7119.85
1	5	1187.01	2460.03	3754.06	4448.09	6423.82
1	5	1153.1	2449.83	3751.87	5104.75	6629.39
1	5	1148.04	2411.85	3774.49	4633.21	6439.56
1	5	1174.98	2546.2	3816.07	4166.76	6374.91
1	5	1145.89	2572.16	3840.11	4281.36	6420.5
1	5	1166.95	2466.84	3767.95	4267.21	6495.29
1	5	1203.41	2494.68	3767.86	6093.93	7003.73
1	5	1194.64	2519.99	3754.47	4905.21	6545.48
1	5	1166.74	2462.42	3847.84	5000.6	6562.6
1	5	1218.84	2468.2	3736.42	4885.48	6475.76
1	5	1183.59	2465.57	3780.31	4501.95	6436.63
1	5	1168.54	2454.4	3786.33	5193.94	6515.64
1	5	1188.92	2506.4	3866.95	4581.22	6375.06
1	5	1219.72	2466.7	3855.18	4013.77	6421.49
1	5	1221.94	2565.54	3837.92	4892.41	6636.23
1	5	1147.75	2475.78	3785.98	4810.09	6577.28
1	5	1145.47	2420.78	3814.91	4870.77	6436.8
1	5	1156.26	2436.69	3705.5	4793.2	6437.29
1	5	1161.31	2459.98	3766.76	5635.62	6798.36
1	5	1192.28	2467.69	3702.79	4218.34	6535.31
1	5	1195.84	2452.34	3794.18	5656.72	6534.15
1	5	1222.25	2422.25	3794.28	4609.78	6639.03
1	5	1154.59	2461.64	3800.51	4173.39	6471.12
1	5	1154.85	2463.77	3727.93	4607.29	6521.81
1	5	1192.36	2471.91	3882.08	4388.41	6653.81
1	5	1200.08	2493.51	3881.57	4534.54	6314.33
1	5	1199.22	2452.45	3818.79	4596.19	6610.57
1	5	1186.87	2467.59	3790.03	4737.98	6782.52
1	5	1216.77	2478.88	3807.61	4685.44	6762.39
1	5	1152.23	2505.2	3709.05	6389.46	6698.98
1	5	1137.35	2470.24	3725.99	4891.87	6573.05
1	5	1194.7	2486.55	3875.05	4566.28	6471.84
1	5	1179.6	2447.67	3850	4593.42	6590.77
1	5	1183.05	2467.55	3737.96	5125.63	7035.15
1	5	1165.36	2436.42	3726.49	4445.87	6527.12
1	5	1203.14	2452.51	3857.59	5063.33	6508.79
1	5	1198.99	2459.38	3834.34	4639.51	6654.83
1	5	1173.63	2471.67	3924.07	4020.16	6705.23
1	5	1214.95	2468.45	3865.86	4205.97	6524.34
1	5	1197.19	2452.47	3804.12	4104.31	6589.46
1	5	1185.99	2478.74	3785.77	4094.16	6405.95
1	5	1168.71	2457.86	3721.32	3974.84	6440.61
1	5	1161.96	2459.22	3535.64	4606.38	6502.42
1	5	1174.95	2475.88	3739.44	4127.82	6516.48
1	5	1171.32	2521.47	3854	4237.97	6454.74
1	5	1205.67	2423.31	3552.18	4582.16	6768.17
1	5	1181.59	2485.36	4177.72	4182.4	6630.3
1	5	1188.46	2506.39	3536.24	4849.83	6739.31
1	5	1166	2536.44	3686.07	4148.74	6327.33
1	5	1210.5	2572.61	3847.85	4488.36	6822.27
1	5	1207.1	2549.38	3624.82	4669.2	6823.03
1	5	1183.6	2513.84	3526.19	4555.83	6897.14
1	5	1216.22	2528.32	3402.24	4667.26	6669.69
1	5	1219.33	2532.69	3365.58	4626.17	6568.98
1	5	1156.11	2571.79	3471.95	4572.52	6395.18
1	5	1190.59	2579.45	3653.2	4854.88	6541.29
1	5	1239.28	2586.57	3487.49	4856.75	6752.96
1	5	1189.7	2541.74	3369.29	4875.26	6819.4
1	5	1222.12	2631.36	3917.9	4088.99	6517.28
1	5	1181.99	2611.27	3410.59	4283.14	6590.05
1	5	1154.13	2589.39	3328.38	4638.21	6689.86
1	5	1175.28	2513.71	3314.13	4629.07	6468.69
1	5	1156.62	2662.75	3677.15	4968.32	6336.02
1	5	1148.24	2735.12	4308.98	5268.9	6634.48
1	5	1127.94	3120.73	3543.84	4563.6	6211.72
1	5	747.645	2206.53	3330.05	4942.4	6201.93
1	5	709.457	2373.99	3438.92	4950.91	6235.97
1	5	942.633	2052.94	3302.69	4706.51	6260.21
1	5	1773.15	3414.36	4838.9	6335.55	7859.77
1	5	1009.13	2096.21	3456.96	4833.91	6417.4
1	5	896.587	2439.87	3701.32	4866.61	6389.98
1	5	892.281	2396.84	3606.47	4946.42	6422.41
1	5	1030.96	1853.97	3653.88	4869.95	6306.12
1	6	1034.38	2442.46	3417.61	4377.71	6165.18
1	6	1190.09	2501.09	4421.08	6169.65	8084.5
1	6	1119.45	2449.3	4439.94	6315.72	7258.9
1	6	1148.16	2683.21	4356.93	6184.07	7241.67
1	6	1085.76	2656.68	4479.21	6111.2	8181.15
1	6	973.688	2450.97	3438.78	4560.16	6288.48
1	6	851.074	1047.37	2523.77	4439.47	6256.05
1	6	1084	2601.94	4479.4	6231.97	8102.34
1	6	1051.43	2497.69	3665.17	4407.94	6151.08
1	6	1082.37	2500.78	4539.25	6190.79	7804.06
1	6	1089.46	2470.16	4508.76	6158.02	7637.68
1	6	1056.6	2432.26	4513.35	4555.15	6248.65
1	6	1094.74	2341.95	3883.27	4657.85	6342.61
1	6	1092.82	2424.32	3707.36	4656.06	6217.11
1	6	1096.23	2419.04	4015.41	5120.55	6385.84
1	6	1120.84	2424.78	3980.81	4936.89	6434.84
1	6	1085.72	2538.61	4396.5	4874.67	5848.93
1	6	1012.88	2453.76	3846.86	4069.99	5690.75
1	6	1086.38	2409.03	3791.34	4858.01	6139.33
1	6	1114.05	2460.23	3810.53	4835.47	6367.73
1	6	1100.84	2453.14	3779.49	4947.9	6312.28
1	6	1058.28	2450.33	3787.93	4897.84	6777.49
1	6	1044.28	2404.68	3855.2	4825.61	6439.07
1	6	1084.44	2446.42	3846.26	4999.43	5625.68
1	6	1093.26	2381.24	3860.33	4921.96	6279.8
1	6	1092.22	2420.87	3841.54	5333.12	6211.82
1	6	1041.75	2440.91	3925.81	5191.33	6177.49
1	6	1059.06	2419.06	3834.12	4655.26	6131.57
1	6	1121.62	2423.83	3838.48	4665.77	6187.34
1	6	1083.63	2425.65	3801.1	5067.39	6229.56
1	6	1089.16	2368.54	3908.38	4837.51	6553.17
1	6	1100.3	2424	3758.57	5383.38	6738.24
1	6	1072.97	2402.16	3859.9	5070	6976
1	6	1073.87	2412.92	3833.68	4973.53	6722.16
1	6	1099.22	2396.55	3669.82	4755.31	6443.01
1	6	1146.42	2469.64	3791.85	4526.14	6287.41
1	6	1079.54	2438.29	3776.9	4911.38	6693.65
1	6	1130.75	2410	3775.02	4904.12	6425.06
1	6	1163.91	2415.09	3839.44	4989.65	6333.48
1	6	1167.09	2390.22	3650.25	4676.71	6380.12
1	6	1125.93	2387.68	3822.1	4940.55	6459.74
1	6	1082.64	2413.77	3757.98	4875.77	6450.92
1	6	1135.97	2433.07	3974.97	4758.51	6248.75
1	6	1065.77	2440.16	3848.56	4578.66	6305.9
1	6	1089.86	2451.95	3860.16	5045.73	6282.03
1	6	1055.69	2415.43	3815.72	4728.07	6375.08
1	6	1169.4	2483.01	3840.25	4648.69	6406.28
1	6	1252.85	2472.79	3873.61	4658.56	6433.36
1	6	1078.71	2433.8	3652.98	4625.04	6620.29
1	6	1127.67	2448.03	3859.75	4782.44	6638.08
1	6	1121.94	2457.44	3933.32	4535.89	6325.84
1	6	1080.41	2418.42	3870.2	4510.39	6594.17
1	6	1103.18	2438.21	3923.16	3984.26	6339.14
1	6	1154.14	2461.99	3765.66	4777.53	6654.11
1	6	1068.49	2436.7	3645.82	4779.68	6795.72
1	6	1069.89	2430.85	3866.59	4382.48	6369.91
1	6	1117.54	2441.62	3891.79	5096.34	6355
1	6	1158.87	2453.28	3806.74	4730.43	6254.72
1	6	1153.41	2487.08	3917.28	4286.18	6253.36
1	6	1172.09	2479	3917.25	6212.73	6708.9
1	6	1106.88	2489.54	3721.08	4703.92	6424.26
1	6	1090.86	2468.72	3857.24	4739.21	6597.12
1	6	1140.92	2410.13	3730.06	4837.83	6430.63
1	6	1126.18	2505.81	3831.42	4788.72	6328.31
1	6	1098.58	2502.56	3749.18	4786.24	6431.26
1	6	1103.41	2462.86	3851.22	4490.08	6710.35
1	6	1128.49	2448.18	3763.97	4829.92	6809.14
1	6	1104.23	2477.84	3846.71	5392.51	6450.05
1	6	1104.5	2496.91	3783.89	5708.97	6360.37
1	6	1101.42	2479.86	3781.13	4140.25	6356.65
1	6	1138.44	2481.4	3886	4963.8	6695.88
1	6	1082.75	2500.04	3814.89	4934.99	6466.65
1	6	1109.03	2501.39	3873.66	4430.62	6406.06
1	6	1110.98	2452.34	3854.4	4501.37	6407
1	6	1143.43	2462.4	3764.06	4863.01	6530.38
1	6	1160.92	2454.58	3883.88	5088.29	6629.02
1	6	1151.26	2472.97	3967.63	5010.95	6704.85
1	6	1098.04	2459.37	3875.13	4527.5	6535.82
1	6	1093.44	2536.52	3857.69	4553.45	6470.9
1	6	1065.76	2538.17	3888.02	4610.69	6510.57
1	6	1140.83	2456.63	3774.65	4809.54	6684.55
1	6	1128.86	2457.3	3891.93	4050.41	6345.15
1	6	1125.08	2394.95	3881.02	4535.57	6417.75
1	6	1093	2436.3	3898.45	4026.72	6631.91
1	6	1108.83	2405.67	3865.09	4647.93	6494.93
1	6	1178.86	2485.74	3873.47	4497.64	6602.94
1	6	1135.18	2490.86	3846.06	4063.76	6470.45
1	6	1092.35	2432.83	3789.56	4215.88	6749.29
1	6	1052.48	2517.68	3796.09	4940.5	6791.57
1	6	1137.94	2507.71	3921.25	5646.2	6789.71
1	6	1088.79	2512.5	3860.19	4331.99	6683.76
1	6	1107.8	2466.82	3852.42	4156.78	6543.1
1	6	1127.48	2447.73	3740.15	4646.35	6696.26
1	6	1167.45	2477.68	3857.16	4637.92	6635.55
1	6	1130.8	2511.34	3813.34	5171.03	6641.28
1	6	1112.03	2516.99	3733.99	4949.44	6752
1	6	1117.02	2480.31	3795.84	4313.38	6546.2
1	6	1130.11	2472.15	3853.87	4972.65	7005.8
1	6	1070.73	2416.58	3840.45	4919.2	6895.6
1	6	1086.75	2397.22	3485.02	4678.72	6834.86
1	6	1120	2443.59	3832.96	4905.87	6752.77
1	6	1112.81	2504.39	3864.85	4773.5	7020.25
1	6	1174.55	2505.18	3852.35	4794.5	7056.18
1	6	1170.11	2567.75	3823.3	6078.49	7053.09
1	6	1194.74	2572.35	3873.04	4958.85	6949.94
1	6	1128.6	2484.81	3707.81	4802.74	7011.25
1	6	1138.41	2474.69	3704.58	4707.55	7073.69
1	6	1071.29	2488.12	3819.95	4967.12	6994.65
1	6	1050.2	2443.3	3685.6	4733.34	6489.69
1	6	1078.38	2493.18	3749.69	5002.47	7073.32
1	6	1135.11	2485.95	3804.29	5078	7056.51
1	6	1174.62	2480.67	3834.05	4907.56	6783.92
1	6	1116.49	2333.71	3682.63	4856.17	7016.42
1	6	1126.92	2485.4	3909.13	5006.82	6855.2
1	6	1183.62	2316.6	3617.45	4729.78	6598.12
1	6	1200.83	2498.39	3753.96	4707.15	6667.41
1	6	1166.99	2510.16	4015.49	4881.49	7231.57
1	6	1155.36	2530.47	3919.34	5263.87	6982.6
1	6	1198.25	2552.64	3834.43	6772.77	6837.57
1	6	1169.13	2572.01	3902.33	4538.38	6809.11
1	6	1170.42	2610.72	3886.45	4649.63	6791.16
1	6	1163.12	2588.95	3822.81	4776.92	6700.91
1	6	1133.21	2585.53	4011.8	4982.15	5691.02
1	6	1099.64	2531.88	4019.24	5366.55	7211.99
1	6	1125.55	2587.66	3924.21	5032.38	7096.35
1	6	1128.55	2563.86	3844.88	4801.61	6877.54
1	6	1116.56	2782.4	2946.34	4538.51	6624.18
1	6	1161.03	2805.41	4486.64	6581.1	6672.45
1	6	1213.93	2713.18	3575.53	4771.59	6982.44
1	6	1236.12	2714.15	3930.84	5001.22	6960.48
1	6	1210.48	2581.76	3513.89	4917.42	7058.85
1	6	1214.94	2586.19	3396.51	4944.2	7154.97
1	6	1089.15	2684.99	3884.57	4951.37	6224.96
1	6	1023.95	2668.72	3563.56	4688.57	6223.84
1	6	1030.84	2489.87	3784.38	4967.26	6170.93
1	6	1090.99	2607.95	3844.73	4901.2	6265.68
1	6	961.963	2879.34	3797.95	4504.91	6001.68
1	6	1029.52	2564.58	3828.02	4989.65	6181.8
1	6	1075.41	2370.36	3815.74	4813.72	6203.22
1	6	1120.25	2717.28	4213.8	5601.42	7601.35
1	6	1259.71	2792.49	4099.69	5500.34	6719.48
1	6	1319.48	2148.77	3866.81	4775.4	6243.74
1	6	991.183	2426.29	3819.49	4841.29	6164.78
1	6	1095.46	2229.45	3332.93	4778.64	6057.24
1	6	708.871	2251.22	3127.47	4666.68	5953.23
1	7	731.783	2260.57	3083.88	4508.81	4636.96
1	7	784.492	1975.22	3083.14	4589.44	5069.56
1	7	720.722	2037.37	3200.23	4538.87	5376.01
1	7	1011.55	2304.28	3201.6	4633.27	5103.18
1	7	829.472	2242.34	3341.36	4471.3	4535.49
1	7	1055	2284.24	3290.25	4517.3	5304.98
1	7	1029.13	2453.36	3526.33	4466.76	5338.71
1	7	1069.73	2214.54	3333.47	4463.6	5401.14
1	7	934.753	2702.18	2805.3	4355.71	5107.11
1	7	865.783	1811.84	3313.71	4423.26	4981.64
1	7	908.07	1811.11	2961.6	4235.3	5072.25
1	7	654.696	2255.22	2900.41	4357.57	4608.75
1	7	598.592	1974.52	3092.71	4104.3	4800.4
1	7	589.797	2136.11	2930.85	4183.05	4378.61
1	7	572.493	1987.02	2796.98	3528.32	4993.57
1	7	567.257	2096.55	2826.63	3531.73	4797.44
1	7	588.145	1827.83	2802.28	3538.82	4817.47
1	7	609.087	1901.73	2797.12	3528.97	4709.02
1	7	599.386	2152.48	2826.9	3537.49	5219.33
1	7	601.689	1919.63	2834.35	3574.13	5266.27
1	7	623.611	1759.42	2754.2	3506.15	5054.6
1	7	574.752	1757.3	2733.09	3634.51	4967.09
1	7	597.562	1714.95	2783.37	3675.35	5168.43
1	7	646.815	1757.01	2764.44	3612.38	5062.36
1	7	659.465	1692.49	2774.6	3599.18	4367.31
1	7	645.581	1620.61	2747.22	3562.71	4703.81
1	7	685.513	1610.43	2652.86	3711.72	4729.44
1	7	679.247	1579.9	2645.52	3526.98	4880.88
1	7	665.333	1546.67	2621.12	3541.61	4966.62
1	7	1417.58	2544.34	3604.64	4983.05	6480.7
1	7	749.181	2124.5	2636.58	3690.13	5247.46
1	7	693.598	1766.57	2604.28	3704.61	5433.53
1	7	670.544	1563.53	2522.68	3670.09	5125.6
1	7	1386.14	2501.55	3588.53	5030.53	6400.64
1	7	718.071	1453.43	2527.65	3653.88	4835.95
1	7	651.294	1375.59	2543.55	3682.6	4910.3
1	7	1388.52	2589.15	3650.43	5052.06	6466.17
1	7	640.449	1503.66	2693.45	3630.01	5107.24
1	7	644.161	1636.34	2683.54	3680.76	5027.4
1	7	641.424	1440.28	2577.5	3629.69	4907.05
1	7	735.224	1410.58	2627.93	3659.74	4998.94
1	7	769.796	1488.45	2654.11	3628.18	5133.37
1	7	541.172	1393.33	2636.32	3670.46	5331.57
1	7	1428.83	2638.86	3645.06	5039.24	6364.82
1	7	414.785	1398.05	2675.34	3631.32	5087.43
1	7	709.682	1698.86	2666.63	3642.19	5565.36
1	7	684.637	1552.62	2628.52	3630.01	5349.73
1	7	669.498	1436.32	2653.56	3578.22	5098.32
1	7	716.589	1516.06	2651.49	3530.5	5008.2
1	7	697.612	1544.7	2656.87	3653.31	5077.45
1	7	635.392	1480.16	2643.82	3560.8	5071.6
1	7	636.994	1520.35	2675.38	3621.91	4985.01
1	7	647.915	1518.31	2694.86	3655.72	5081.83
1	7	758.35	1492.74	2639.72	3614.64	4967.23
1	7	657.135	1489.35	2659.03	3592.56	5197.54
1	7	630.854	1611.35	2651.43	3622.32	5239.03
1	7	651.435	1577.67	2631.84	3615.61	5112.27
1	7	645.686	1482.27	2640.1	3629.97	5200.77
1	7	1412.22	2658.81	3592.12	5180.09	6448.01
1	7	440.692	1462.14	2680.87	3665.18	5376.36
1	7	578.454	1406.29	2651.04	3612.11	5138.34
1	7	1396.96	2598.25	3580.6	5079.34	6385.81
1	7	705.844	1441.95	2718.71	3578.43	5107.66
1	7	611.575	1419.01	2672.92	3591.48	4999.46
1	7	639.667	1493.22	2638.23	3573.99	5136.36
1	7	687.782	1497.47	2620.19	3612.21	5051.47
1	7	719.6	1510.98	2621.76	3589.48	4964.58
1	7	714.363	1514.43	2663.25	3548.67	4992.74
1	7	769.06	1561.75	2658.52	3502.25	4984.29
1	7	598.666	1381.98	2632.61	3603.31	5133.36
1	7	334.936	1340.16	2600.83	3614.66	5083.13
1	7	696.616	1473.75	2617.07	3612.93	4961.33
1	7	643.234	1539.54	2641.99	3602.43	4945.18
1	7	719.965	1432.64	2704.98	3627.09	5345.28
1	7	628.237	1410.64	2641.09	3680.15	5244.53
1	7	668.181	1404.85	2591.5	3653.91	5110.24
1	7	1345.34	2614.93	3657.31	5097.95	5737.65
1	7	733.169	1392.17	2620.45	3667.2	4764.4
1	7	411.294	1351.78	2587.89	3577.33	4719.26
1	7	1303.31	2590.11	3623.43	4555.03	6202.94
1	7	703.051	1652.83	2656.73	3680.4	4932.34
1	7	364.849	1337.83	2643.49	3673.43	5005.57
1	7	512.096	1337.28	2614.79	3619.96	4784.24
1	7	600.794	1322.32	2619.69	3692.57	4893.65
1	7	795.459	1334.25	2597.39	3562.28	5030.48
1	7	727.302	1320.83	2607.64	3640.48	5043.3
1	7	1241.44	1323.34	2688.88	3611.47	4947.22
1	7	773.144	1468.14	2674.08	3613.19	4486.22
1	7	1034.23	1243.93	2633.65	3622.8	4903.46
1	7	1121.77	1165.76	2614.45	3642.81	4652.35
1	7	1307.58	2623.12	3645.98	4002.41	6239.85
1	7	1280.62	2650.57	3896.83	4547.39	6360.41
1	7	952.942	1260.01	2613.2	3654.01	4810.68
1	7	1277.01	2546.95	3642.01	5077.98	6134.35
1	7	882.999	1298.29	2550.25	3654.29	5037.65
1	7	1269.66	2527.4	3610.89	3696.37	5104.52
1	7	947.383	1307.23	2623.36	3601.91	5058.13
1	7	527.431	1224.71	2586.41	3570.99	4923.92
1	7	309.536	1168.88	2552.32	3637.18	5055.75
1	7	1235.19	2535.16	3680.22	5143.95	6117.4
1	7	998.527	1202.94	2533.58	3652.87	4914.66
1	7	1148.12	1485.68	2525.33	3674.66	4934.01
1	7	1239.07	1274.74	2564.17	3593.8	4829.8
1	7	1261.57	2551.11	3609.9	4919.57	5859.25
1	7	1277.63	2462.59	3632.28	3794.47	5176.97
1	7	970.068	1275.43	2544.77	3642.25	4893.7
1	7	1236.45	1261.95	2528.34	3610.63	4760.19
1	7	1225.24	1673.16	2534.21	3625.11	4819.51
1	7	1098.32	2455.34	2649.4	3882.62	5589.67
1	7	951.497	1193.51	2536.78	3692.93	4596.56
1	7	1227.02	1581.73	2479.76	3578.94	4974.21
1	7	1279.51	2420.38	3553	3594.96	5114.28
1	7	796.436	1384.3	2557.93	3663.96	4889.35
1	7	1248.47	2154.46	2501.32	3654.29	5087.99
1	7	974.447	1235.25	2569.08	3652.86	5069.39
1	7	1228.2	2471.29	3052.95	3736.79	5286.03
1	7	1238.08	2543.01	3641.44	4666.71	6263.62
1	7	1298.32	2502.62	3166.35	3665.4	4969.79
1	7	1233.28	2456.51	3105.62	3669.93	5114.82
1	7	1226.58	1713.27	2535.51	3637.89	5013.38
1	7	1227.61	1402.67	2580.81	3716.9	5529.08
1	7	1083.24	1280.16	2627.3	3651.49	4580.44
1	7	1242.4	2524.38	3640.12	4743.8	6369.03
1	7	580.835	1255.24	2501.51	3619.51	4851.97
1	7	1291.35	2503.46	3539.1	4836.35	6374.94
1	7	1267.98	2569.12	3789.96	4872.34	6249.85
1	7	582.347	1294.99	2653.07	3681.15	4900.7
1	7	705.8	1308.56	2650.24	3732.56	4944.26
1	7	541.074	1287.3	2638.77	3947.68	5030.15
1	7	626.995	1298.79	2681.88	3875.32	5077.36
1	7	1316.79	2663.43	3606.14	4918.17	6409.86
1	7	847.203	1347.95	2616.47	3779.84	5012.32
1	7	1264.19	1749.07	2606.57	3615.25	4989.1
1	7	1279.71	2640.23	3092.56	3670.09	5010.29
1	7	1354.91	1781.36	2689.4	3924.79	5034.42
1	7	748.268	1477.68	2641.43	3715.49	4774.89
1	7	682.699	1243.5	2691.45	3514.06	4678.44
1	7	1329.05	2586.36	2975.87	3986.89	5476.13
1	7	1278.29	2671.97	3422.91	4254.23	4908.01
1	7	337.522	1331.18	2623.57	3413.98	4663.41
1	7	1299.56	2600.23	3196.86	4544.82	5821.78
1	7	1316.62	2623.06	2765.47	3973.22	5193.46
1	7	1307.33	2730.4	2849.5	3677.25	5021.8
1	7	1303.64	2506.28	3118.74	4322.22	5538.36
1	7	1358.23	1653.19	2791.65	3889.75	4996.77
1	7	1315.9	2796.39	3608.8	4675.27	5762.96
1	7	1316.37	2522.32	3144.25	4981.7	5177.76
1	7	1264.91	2534.26	3071.7	4398.95	5978.52
1	7	1309.15	2243.96	2769.38	3987.36	5462.38
1	7	1327.67	2388.74	2878.76	4283.96	5266.07
1	7	1329.65	2492.31	2975.07	4567.44	5241.77
1	7	1346.7	2488.02	2978.32	4244.79	5166.68
1	7	1339.93	2389.44	3162.54	4486.96	5439.45
1	7	1360.54	2641.57	3564.8	4941.76	6228.88
1	7	1352.14	2792.35	3864.2	4796.69	6152.05
1	7	1343.87	2388.67	3124.45	4392.15	5274.99
1	7	1369.69	2730.43	2820.27	4204.14	5256.2
1	7	1367.15	2463.43	3111.54	4284.55	5518.62
1	7	1357.32	2407.68	2912.45	4355.65	5409.33
1	7	681.286	1868.16	2901.33	3898.36	5094.91
1	7	591.843	1974.12	2898.88	4115.71	5135.31
1	7	656.716	1909.82	2808.34	4035.86	5143.88
1	7	597.793	2022.4	3202.42	4038.26	5175.84
1	7	1358.52	2559.2	3468.84	4801.07	5528.72
1	7	664.063	1448.8	2668.31	3723.82	5040.79
1	7	706.244	1460.44	2811.95	3868	4761.09
1	7	1360.97	2417.06	3562.77	4574.15	5575.65
1	7	1409.95	2693.25	4038.07	4956.8	5152.15
1	7	818.498	1282.23	2421.3	3655.24	4854.98
1	8	1160.02	3025.28	4094.76	5694.94	7465.3
1	8	540.326	2178.54	3764.34	5502.25	7311.17
1	8	988.24	2666.48	3895	5343.73	7382.79
1	8	520.46	2507.31	3931.73	5492.79	7270.74
1	8	471.598	2240.83	3879.78	4935.95	6216.33
1	8	430.439	2182.63	3956.01	4261.91	6020.31
1	8	1340	3212.03	4353.82	6013.24	7899.62
1	8	946.928	2176.85	3705.06	4724.2	6096.4
1	8	1204.62	2691.61	4396.12	4558.36	6334.93
1	8	1184.42	2562.62	3301.03	4615.17	6189.33
1	8	1184.08	2531.78	3331.2	4983.32	6522.54
1	8	1182.69	2572.71	3415.55	4997.71	6629.97
1	8	1203.97	2558.76	3366.96	5053.31	7045.73
1	8	1187.16	2574.6	3332.52	5108.58	7200.41
1	8	1199.81	2540.65	3372.58	5216.98	7995.97
1	8	1205.85	2539.24	3356.86	5022.85	7911.26
1	8	1203.87	2511.11	3395.13	5068.08	6504.36
1	8	1266.16	2582.07	3508.44	5135.63	5141.01
1	8	1155.65	2587.87	3581.95	4963.09	6599.91
1	8	1191.37	2550.07	3500.82	4910.96	6656.05
1	8	1181.93	2536.26	3466.34	4935.78	7565.7
1	8	1187.73	2541.69	3405.08	4781.46	6820.56
1	8	1204.14	2519.73	3515.08	4529.39	6823.29
1	8	1209.66	2583.49	3406.8	4826.37	6625.25
1	8	1171.61	2568.39	3570.88	5158.88	6984.02
1	8	1204.53	2535.25	3534.73	5204.67	6726.43
1	8	1193.46	2463.96	3570.29	4828.77	7048.01
1	8	1188.93	2467.4	3558.33	4817.1	6788.74
1	8	1175.63	2497.72	3678.62	5231.49	6959.79
1	8	1160.2	2498.85	3460.19	4979.17	7312.26
1	8	1122.83	2489.35	3770.32	4745.59	6429.56
1	8	1149.56	2455.67	3917.07	6439.62	7589.96
1	8	1176.16	2440.3	3914.04	5064.56	6566.84
1	8	1157.94	2474.95	3883.89	5789.39	6774.97
1	8	1185.17	2475.88	3791.2	4993.46	6583.15
1	8	1200.26	2456.11	3612.34	4807.72	6448.87
1	8	1162	2544.71	3886.22	4315.79	6453.85
1	8	1153.32	2378.9	3919.13	4656.23	6498.63
1	8	1170.08	2461.29	3844.5	5749.48	7153.7
1	8	1177.96	2459.54	3840.24	5204.11	6648.82
1	8	1130.32	2453.79	3851.39	5406.69	6650.24
1	8	1104.4	2434.86	3779.02	5286.65	6457.15
1	8	1160.13	2432.65	3813.74	5429.47	6561.4
1	8	1165.28	2453.16	3858.22	5755.53	6605.25
1	8	1177.1	2437.73	3823.12	5293.79	6506.65
1	8	1211.79	2430.14	3797.07	4976.7	6420.95
1	8	1170.4	2437.05	3808.14	5125.9	6604.35
1	8	1165.57	2489.91	3877.39	6062.65	6469.68
1	8	1153.92	2448.66	3871.39	6300.46	7557.92
1	8	1166.69	2354.38	3758.18	5230.46	6417.47
1	8	1184.76	2429.34	3784.91	6154.81	6290.78
1	8	1176.57	2402.15	3669.1	6144.27	6434.37
1	8	1183.73	2397.83	3716.82	6237.57	7377.23
1	8	1169.07	2445.59	3686.59	6225.43	7201.55
1	8	1184.23	2368.01	3704.88	6090.26	6996.54
1	8	1178.21	2462.68	3706.33	4991.4	6584.32
1	8	1171.03	2451.82	3802.32	5475.8	7063.46
1	8	1163.21	2446.7	3723.22	5079.47	6556.35
1	8	1149.19	2477.7	3711.82	4904.56	6525.07
1	8	1171	2471.95	3858.59	6288.08	7522.77
1	8	1175.28	2460.97	3790.68	5298.13	6477.22
1	8	1196.59	2479.76	3696.94	5492.27	6676.99
1	8	1132.72	2389.76	3693.14	5056.51	6504.13
1	8	1177.84	2436.93	3767.81	5315.92	6507.63
1	8	1170.5	2486.78	3857.54	5248.67	6689.68
1	8	1175.49	2470.8	3891.65	5479.64	6707.05
1	8	1179.32	2444.75	3796.99	4878.67	6497.28
1	8	1150.2	2466.98	3878.11	4963.6	6569.23
1	8	1156.4	2445.55	3770.83	4840.18	6431.81
1	8	1196.35	2455.09	3675.09	4991.62	6629.27
1	8	1173.24	2483.76	3793.68	4898.61	6470.86
1	8	1137.5	2395.48	3880.06	4897.17	6382.02
1	8	1199	2370.37	3757.33	5124.25	6382.65
1	8	1224.34	2408.6	3790.58	4905.43	6489.01
1	8	1199.43	2408.02	3689.33	4905.52	6938.15
1	8	1168.77	2411.12	3751.02	4832.28	6600.95
1	8	1156.11	2393.13	3586	4642.76	6541.64
1	8	1152.27	2442.6	3357.97	4808.91	6480.04
1	8	1162.51	2364.95	3673.81	4856.73	6402.64
1	8	1160.2	2361.58	3714.81	4787.1	6456.48
1	8	1151.37	2388.95	3722.45	4822.55	6414.3
1	8	1150.39	2440.31	3855.66	4450.5	6277.34
1	8	1195.63	2443.55	3641.72	4963.39	6302.59
1	8	1204.49	2400.53	3751.22	4773.21	6406.4
1	8	1216.19	2434.03	3669.42	4827.42	6728.86
1	8	1166.19	2430.69	3779.94	4768.95	6736.67
1	8	1166.1	2503.49	3842	4902.61	6500.06
1	8	1227.72	2469.51	3600.51	4728.08	6593.23
1	8	1164.56	2467.05	3673.02	4697.95	6543.33
1	8	1159.94	2503.48	3746.2	4706.57	6443.83
1	8	1163.54	2477	3799.26	4329.05	6343.62
1	8	1195.89	2502.66	3772.93	4928.72	6489.84
1	8	1173.24	2495.14	3840.27	4809.87	6579.73
1	8	1156.4	2479.64	3707.32	4762.28	6399.11
1	8	1187.36	2478.58	3759.52	4878.01	6424.47
1	8	1178.19	2439.92	3691.2	5042.76	5911.05
1	8	1189.83	2409.07	3647.48	4699.7	6211.94
1	8	1183.47	2360.25	3732.44	4876.57	6559.89
1	8	1190.7	2446.76	3636.89	4952.21	7374.54
1	8	1174.05	2487.4	3648.06	4884.53	6587.69
1	8	1170.92	2515.15	3659.46	4749.12	6390.19
1	8	1172.63	2447.36	3586.2	4863.02	6719.1
1	8	1165.97	2455.42	3712.25	4763.06	6306.43
1	8	1209.28	2474.23	3629.08	4924.3	6198.97
1	8	1180.01	2520.72	3694.1	5076.01	6864.51
1	8	1157.36	2530.7	3730.4	4788.85	6005.27
1	8	1193.19	2489.58	3755.29	4767.36	6388.09
1	8	1157.36	2509.72	3646.45	4849.86	6108.35
1	8	1159.22	2577.93	3704.01	4814.58	5910.23
1	8	1162.35	2521.19	3690.32	4601.95	6405.49
1	8	1198.05	2540.75	3717.02	4151.09	6127.74
1	8	1207.85	2543.64	3736.57	4905.25	6447.61
1	8	1185.7	2582	3712.9	4887.91	6518.75
1	8	1189.03	2569.01	3647.57	5041.96	6704.21
1	8	1186.91	2520.15	3599.74	4921.1	5954.02
1	8	1211.99	2546.8	3632.18	4799.53	6090.09
1	8	1186.17	2539.4	3690.4	5023.51	6037.39
1	8	1195.43	2518.91	3707.07	4813.68	6022.84
1	8	1215.3	2499.74	3617.47	4826.99	6092.51
1	8	1168.52	2565.89	3596.48	4895.28	6391.51
1	8	1170.83	2520.5	3560.86	5100.31	6669.06
1	8	1199.11	2494.86	3648.9	5043.15	5736.02
1	8	1207.31	2507.18	3632.8	4963.9	6518.23
1	8	1232.32	2535.91	3652.49	4895.45	6372.77
1	8	1268.82	2580.73	3654.7	4934.35	6483.3
1	8	1252.69	2530.34	3641.64	4866.97	6454.29
1	8	1230.57	2525.58	3670.2	4845.53	6402.47
1	8	1178.94	2590.97	3751.3	4975.03	6369.75
1	8	1199.67	2562.31	3628.26	4961.79	6483.73
1	8	1213.82	2550.29	3616.86	4976.55	6559.64
1	8	1173.44	2533.68	3599.55	4871.62	6269.35
1	8	1176.62	2547.16	3667.96	5044.75	6269.19
1	8	1191.97	2574.39	3685.73	4945.51	6309.15
1	8	1188.81	2564.68	3663.09	4908.81	6387.18
1	8	1180.97	2597.98	3689.97	4878.4	6401.51
1	8	1195.91	2540.11	3641.86	4867.13	6321.59
1	8	1203.02	2557.57	3598.35	4986.91	6337.13
1	8	1184.75	2575.43	3612.28	4827.64	6320.94
1	8	1183.24	2528.14	3630.36	4997.72	6291.75
1	8	1218.16	2534.56	3623.2	4971.49	6350.78
1	8	1183.35	2519.9	3630.8	4850.18	6182.2
1	8	1183.31	2575.74	3635.01	4925.86	6249.5
1	8	1177.38	2595.31	3649.74	4957.79	6775.5
1	8	1220.16	2560.61	3661.64	4927.58	5929.79
1	8	1171.22	2579.47	3629.36	4922.89	6216.15
1	8	1237.08	2534.79	3662.55	4862.1	6105.51
1	8	1178.08	2600.72	3640.32	4975.25	6903.28
1	8	1178.01	2578.86	3699.46	4920.53	6213.14
1	8	1157.53	2529.41	3621.39	4942.87	6220.72
1	8	1166.63	2489.08	3619.02	4789.1	6119.88
1	8	1187.82	2532.41	3632.77	4939.94	6257.84
1	8	1153.95	2532.99	3613.96	4948.07	6384.57
1	8	1185.17	2509.45	3644.13	4983.51	6785.98
1	8	1214.24	2484.95	3659.2	4908.67	6555.53
1	8	1194.07	2524.42	3651.01	4885.83	6759.42
1	8	1192.1	2533.88	3685.56	4880.09	6800.95
1	8	1178.77	2505.56	3616.26	4934.4	6549.79
1	8	1176.64	2504.72	3638.55	4843.22	6176.29
1	8	1193.4	2491.23	3662.33	4951.08	5958.82
1	8	1203.73	2547.14	3661.6	4912.16	6470.45
1	8	1184.78	2528.86	3666.72	4976.53	6230.9
1	8	1193.72	2534.51	3665.34	4965.14	6366.17
1	8	1184.08	2556.45	3672.94	5028.77	6404.23
1	8	1162.74	2543.86	3668.36	4936.94	6321.38
1	8	1163.01	2529.49	3669.13	4843.23	6255.7
1	8	1167.9	2507.81	3648.72	4906.75	6352.94
1	8	1163.52	2517.97	3622.83	4880.32	6610.64
1	8	1152.09	2570.86	3603.13	4855.24	6507.98
1	8	1174.58	2554.86	3693.94	4879.16	6311.9
1	8	1192.86	2552.24	3673.26	4927.09	6214.58
1	8	1190.6	2519.83	3631.91	4880.79	6168.04
1	8	1168.47	2517.81	3659.48	4933.21	6219.75
1	8	1167.06	2557.9	3671.07	4932.44	6402.9
1	8	1163.23	2530.59	3633.83	4906.47	6422.21
1	8	1166.74	2597.28	3688.83	5007.31	6054.36
1	8	1191.98	2559.46	3683.89	5104.75	6586.69
1	8	1194.64	2593.42	3668.99	4983.5	6666.93
1	8	1169.33	2511.15	3591.06	4510.09	6357.68
1	8	1170.66	2646.46	3679.36	5106.19	6284.88
1	8	1171.32	2560.65	3693.2	4993.61	6134.63
1	8	1209.65	2615.34	3712.58	5052.05	6414.71
1	8	1173.37	2669.06	3709.3	5010.06	6508.91
1	8	1192.76	2618.31	3676.02	4994.66	6788.87
1	8	1157.72	2628.69	3606.93	5045.13	7816.46
1	8	1170.86	2560.31	3718.32	5029.22	6244.9
1	8	1187.68	2581.87	3713.52	4990.83	6429.97
1	8	1180.01	2563.67	3693.5	4871.41	6133.1
1	8	1199.17	2603.78	3683.99	5028.23	6813
1	8	1190.24	2599.91	3704.1	5044.2	6723.58
1	8	1165.76	2602.98	3754.19	5051.69	6420.35
1	8	1171.67	2609.19	3717.17	4912.63	6380.72
1	8	1169.06	2580.03	3730.4	4915.67	6284.55
1	8	1231.37	2568.3	3739.99	4999.83	6453.55
1	8	1258.53	2578.64	3741.19	4905.48	6430.4
1	8	1194.12	2592.49	3683.3	4725.66	6254.39
1	8	1200.08	2622.09	3693.17	4807.97	6070.79
1	8	1157.48	2603.32	3705.9	4825.9	6509.75
1	8	1179.65	2570.26	3756.83	4793.18	6204.39
1	8	1199.61	2585.11	3753.06	4796.43	6299.32
1	8	1189.04	2657.01	3716.66	4787.56	6240.63
1	8	1160.73	2762.82	3672.95	4846.15	6462.69
1	8	1203.36	2575.62	3768.62	4967.03	6398.26
1	8	1184.17	2614.35	3782.46	4824.56	6311.91
1	8	1207.49	2633.13	3766.09	4802.1	6121.72
1	8	1155.16	2655.39	3805.76	4524.6	6304.44
1	8	1125.57	2607.88	3689.15	4902.66	6606.35
1	8	1155.46	2634.9	3757.64	4982.71	5844.1
1	8	1159.89	2545.2	3757.64	4931.81	6181.4
1	8	1160.52	2582.25	3736.32	4773.66	6397.19
1	8	1152.82	2602.96	3779.46	5002.9	6616.36
1	8	1176.34	2594.39	3701.35	4991.15	6711.47
1	8	1179.42	2597.39	3780.36	4816.83	6815.04
1	8	1178.36	2469.09	3716.98	4588.38	6335.88
1	8	1173.73	2459.99	3615.65	4618.73	6542
1	8	1195.07	2621.38	3756.89	5081.28	7341.16
1	8	1158.33	2597.94	3727.9	5043.1	7098.53
1	8	1151.47	2676.7	3765.82	4959.97	7578.97
1	8	1153.52	2622.34	3799.2	5060.5	7278.99
1	8	1127.29	2534.08	3760.91	4673.86	6810.35
1	8	1167.75	2695.93	3773.47	5011.92	7287.81
1	8	1172.68	2640.41	3775.11	4881.38	7216.33
1	8	1158.53	2574.01	3723.24	4923.99	7107.97
1	8	1208.65	2606.4	3775.92	4936.82	7045.93
1	8	1145.95	2576.08	3727.68	4607.32	6497.44
1	8	1188.61	2595.14	3713.88	4806.79	6403.57
1	8	1173.91	2634.88	3741.27	4812.42	6428.61
1	8	1172.89	2714.58	3769.8	4633.99	6557.2
1	8	1167.13	2643.93	3630.45	4925.4	6840.07
1	8	1150.12	2617.64	3651.32	5233.77	7120.18
1	8	1195.9	2671.67	3685.01	5180.95	7320.54
1	8	1180	2630.05	3596.39	5127.65	6960.71
1	8	1189.33	2612.82	3722.81	5086.75	7089.99
1	8	1204.65	2669.7	3677.64	4937.99	6815.18
1	8	1182.24	2664.39	3749.12	4945.23	7260.81
1	8	1166.37	2599.66	3675.43	5068.52	7520.92
1	8	1160.04	2663.01	3675.7	5004.35	7492.27
1	8	1181.92	2660.31	3686.5	5136.53	7459.69
1	8	1193.76	2620.55	3648.19	5024.8	7151.35
1	8	1187.29	2656.58	3631.01	4928.36	7207.59
1	8	1187.36	2708.85	3673.7	4957.07	7145.65
1	8	1179.14	2718.18	3601.74	5003.11	7111.81
1	8	1205.66	2690.99	3580.97	5009.38	6800.58
1	8	1237.19	2677.4	3430.43	5320.06	6706.76
1	8	1182.97	2782.48	3837.94	5944.5	6870.66
1	8	1178.41	2751.78	3850.03	5534.83	6881.49
1	8	1187.16	2742.76	3992.98	5211.33	6811.23
1	8	1207.28	2442.46	3761.41	5178.43	6400.12
1	8	1175.68	2577.36	3858.46	5050.69	6265.8
1	8	1144.08	2475.28	3924.48	5232.15	6463.15
1	8	1177.4	2330.37	3835.69	4975.59	5951.87
1	8	1164.91	2653.1	4097.61	5505.45	5726.99
1	8	1266.57	3092.47	3685.46	5438.59	6869.69
1	8	1220.54	2271.67	3901.87	4894.59	5735.22
1	8	744.662	2138.58	3569.45	5024.78	5795.15
1	8	1215.47	1881.29	3812.49	4913.09	5989.12
1	8	859.098	2019.42	3697.66	4902.46	6478.33
1	8	1160.54	2178.76	3808.58	4720.04	6179.89
1	8	968.845	2409.27	3769.47	4768.51	6160.03
1	9	1221.65	2556.05	4062.89	4934.29	6546.32
1	9	1200.21	2422.17	4374.41	4398.67	5996.48
1	9	906.318	2494.25	3997.4	4593.13	6097.39
1	9	882.816	2353.45	2981.96	4626.32	6025.3
1	9	1213.6	2692.45	4626.97	5967.55	8001.97
1	9	1008.47	2814.21	4782.96	6292.92	6962.13
1	9	1129.63	2784.14	3719.51	4910.02	6224.48
1	9	1106.98	2770.29	3468.15	4925.8	6396.61
1	9	1329.41	2780.81	4348.69	5256.44	6252.75
1	9	1244.56	2760.74	3734.09	4651.28	6063.61
1	9	1244.28	2482.14	3817.02	4863.94	6096.99
1	9	1233.16	2706.69	3782.09	5166.08	6730.58
1	9	1167.51	2591.27	3310.6	5021.07	6242.73
1	9	1200.75	2586.65	3436.1	4899.66	6357.95
1	9	1240.12	2595.79	3425.54	4939.95	6360.57
1	9	1253.9	2590.43	3441.75	4962.79	6289.06
1	9	1245.15	2529.49	3426.45	4895.88	6350.69
1	9	1278.8	2531.51	3431.06	4865.7	6350.43
1	9	1261.43	2501.2	3407.87	4833.83	6282.82
1	9	1191.67	2565.25	3485.68	4977.63	6581.27
1	9	1249.73	2553.51	3679.23	4508.86	5672.58
1	9	1232.23	2548.59	3711.01	5162.52	7018.41
1	9	1202.61	2598.65	3771.01	5026.52	6467.12
1	9	1306.27	2574.47	3665.99	5049.24	7589.21
1	9	1218.79	2610.82	3628.03	5200.63	5747.62
1	9	1225.56	2643.38	3778.51	5267.21	7630.75
1	9	1222.88	2658.69	3500.51	5145.01	6698.79
1	9	1221.85	2602.02	3646.87	4875.58	6486.82
1	9	1256.14	2703.9	3861.95	6214.73	7555.95
1	9	1253.59	2592.04	3193.23	4971.38	6606
1	9	1183.68	2549.22	3158.14	4998.77	6499.35
1	9	1233.12	2600.96	3504.48	5114.04	6803.02
1	9	1237.55	2625.28	3586.54	5394.71	6602.79
1	9	1201.1	2613.59	3652.04	4565.63	6577.61
1	9	1231.6	2583.18	3633.47	4979.55	6516.92
1	9	1225.26	2455.49	3570.06	5410.98	6722.2
1	9	1166.67	2653.24	3561.2	5069.08	6470.65
1	9	1155.09	2600.61	3580.59	5121.96	6499.01
1	9	1205.91	2540.15	3507.97	4750.06	6541.33
1	9	1249.44	2498.89	3489.84	5469.41	6596.68
1	9	1245.49	2772.47	3051.49	4689.21	6519.12
1	9	1203.11	2490.43	3658.59	5046.32	6528.49
1	9	1207.7	2498.42	3354.63	4607.54	6503.15
1	9	1213.62	2512.39	3314.87	4932.91	6400.4
1	9	1292.1	2579.08	3538.63	5074.99	6621.32
1	9	1204.75	2493.93	3279.79	5152.74	7108.23
1	9	1250.89	2802.98	2930.5	4991.31	6562.36
1	9	1268.11	2560.94	3563.02	5141.47	6602.57
1	9	1270.63	2727.67	3702.84	6082.27	7161.38
1	9	1245.95	2614.86	3485.67	5815.39	6979.33
1	9	1194.47	2444.02	3870.22	5396.93	6477.39
1	9	1187.24	2647.19	3862.59	5114.51	6449.17
1	9	1183.73	2594.97	3928.25	6253.18	6925.96
1	9	1185.79	2589.21	4348.7	6136.81	7194.91
1	9	1189.14	2493.06	3172.62	4773.17	6527.96
1	9	1178.22	2441.12	3268.94	4888.67	6480.23
1	9	1162.85	2534.47	3283.17	4981.91	6514.6
1	9	1176.98	2537.21	3290.96	4951.4	6435.77
1	9	1181.64	2480.56	3986.39	5989.51	7428.76
1	9	1182.26	2480.67	3769.92	5089.43	6341.89
1	9	1175.45	2526.01	3174.75	4734.01	6644.19
1	9	1235.92	2562.52	3376.11	4974.59	6622.19
1	9	1183.65	2502.64	3555.9	5156.75	6651.93
1	9	1148.1	2384.47	3483.21	4777.53	6558.56
1	9	1180.06	2421.49	3544.82	5047.51	6621.53
1	9	1211.07	2549.99	3820.95	6140.97	7371.65
1	9	1202.39	2514.04	3308.95	4984.06	6534.97
1	9	1176.01	2462.99	3424.88	4813.34	6509.19
1	9	1218.02	2525.07	3472.06	4944.96	6587.25
1	9	1205.79	2562.25	3563.04	5336.36	6568.46
1	9	1176.46	2506.11	3784.53	4625.28	6498.89
1	9	1169.12	2497.09	3360.7	4672.33	6541.52
1	9	1169.49	2387.03	3692.88	4813.29	6470.79
1	9	1207.77	2418.57	3444.82	4898.77	6434.69
1	9	1188.06	2453.71	3532.13	4527.05	6423.87
1	9	1193.05	2551.19	3783.22	3853.73	6341.12
1	9	1192.36	2653.04	3543.71	3831.02	6470.51
1	9	1197.46	2523.87	3586.91	4110.8	6443.89
1	9	1240.19	2557.79	3768.51	4644.69	6577.71
1	9	1163.71	2569.15	3795.03	4513.73	6517.56
1	9	1212.19	2616.18	3803.56	6038.85	6415.61
1	9	1228.01	2675.86	3090.44	4276.38	6435.17
1	9	1180.02	2494.39	3308.96	3882.1	6320.72
1	9	1194.07	2474.81	3635.17	3836.93	6371.03
1	9	1167.39	2552.78	3897.38	4271.24	6269.18
1	9	1193.03	2413.4	3178.91	4576.31	6479.71
1	9	1236.77	2515.7	3688.54	3967.68	6481.13
1	9	1174.3	2488.3	3963	4131.09	6468.34
1	9	1142.2	2459.9	3706.64	3806.84	6243.62
1	9	1185.58	2506.95	3818.54	4344.81	6302.95
1	9	1182.68	2450.95	3504.05	4301.38	6416.03
1	9	1211.89	2536.98	3880.23	4013.41	6419.75
1	9	1185.41	2511.75	3869.87	4662.01	6439.4
1	9	1230.78	2434.9	3710.67	4531.8	6608.59
1	9	1244.86	2433.65	3752.26	4664.47	6675.28
1	9	1206.35	2488.83	3799.58	4707.12	6221.11
1	9	1247.95	2624.19	3819.51	4971.56	8095.19
1	9	1249.67	2583.01	3751.27	4910.53	6705.44
1	9	1277.24	2560.39	3852.17	4584.03	6906.03
1	9	1237.25	2575.25	3531.44	4345.54	6239.21
1	9	1287.77	2560.61	3837.42	4795.78	6549.34
1	9	1233.87	2609.32	3763.45	4862.32	6588.48
1	9	1198.83	2538.66	3584.74	4573.55	6235.41
1	9	1199.58	2527.98	3483.49	4299.45	6183.09
1	9	1231.2	2539.05	3678.01	4494.31	6377.32
1	9	1244.26	2613.83	3660.95	4336.68	5709.69
1	9	1277.51	2586.07	4039.24	4191.16	6306.69
1	9	1271.55	2649.89	3489.61	4284.56	6294.09
1	9	1273.39	2473.63	3261.78	4611.83	6336.23
1	9	1301.21	2591.32	3585.2	4389.25	6395.12
1	9	1287.55	2625.22	3452.59	4471.97	6261.83
1	9	1265.33	2537.26	3351.34	4803.74	6211.79
1	9	1255.26	2509.95	3571.44	4653.76	6005.14
1	9	1221.68	2545.21	3759.07	4603.68	6073.54
1	9	1201.67	2556.07	3623.18	4599.89	6190.73
1	9	1263.42	2429.96	3801.43	4798.71	6082.09
1	9	1297.97	2571.94	3835.59	3852.93	6165.65
1	9	1235.2	2445.08	3711.47	4602.53	6313.93
1	9	1267.05	2587.34	3820.03	4041.03	6224.32
1	9	1235.2	2517.71	3576.66	4823.35	6333.58
1	9	1213.16	2517.26	3697.8	4722.09	6160.06
1	9	1201.08	2581.09	3774.29	5089	5798.9
1	9	1226.8	2568.55	3848.54	4644.26	6029.96
1	9	1236.88	2610.9	3534.89	4578.39	6172.22
1	9	1179.84	2644.78	3571.57	4539.23	6179.31
1	9	1247.07	2592.3	3601.97	4430.15	6159.21
1	9	1224.09	2522.99	3524.66	4513.54	6262.34
1	9	1185.39	2586.74	3600.61	4829.34	6117
1	9	1207.44	2641.47	3483.1	4737.08	6562.68
1	9	1211.25	2674.23	3289.58	4625.58	6331.53
1	9	1192.25	2525.69	3615.54	4813.38	6196.91
1	9	1154.89	2521.47	3575.5	4702.85	6253.05
1	9	1179.92	2459.34	3618.24	4470.54	6236.99
1	9	1218.47	2592.95	3542.35	4338.84	6314.17
1	9	1170.52	2634.86	3486.23	4682.39	6348.19
1	9	1223.42	2649.71	3401.29	4624.48	6279.06
1	9	1220.38	2622.43	3232.92	4503.82	6415.93
1	9	1178.71	2600.69	3607.65	4749.76	6110.45
1	9	1201.2	2550.99	3603.77	4643.84	6063.44
1	9	1188.51	2576.38	3701.71	4783.78	6202.79
1	9	1205.34	2620.88	3777.64	4792.16	6227.66
1	9	1213.43	2600.18	3723.93	4678.88	6297.1
1	9	1194.1	2593.89	3847.22	5091.31	6278.27
1	9	1195.09	2533.12	3811.58	4417.02	6130.32
1	9	1185.15	2599.57	3826.85	5343.33	5410.79
1	9	1213.02	2641.04	3760.53	4769.49	6112.24
1	9	1237.59	2644.54	3706.9	4570.7	6289.53
1	9	1273.65	2524.04	3767.21	4635.48	6077.27
1	9	1254.06	2560.82	3835.81	4170.84	6347.42
1	9	1206.94	2627.53	3888.57	5439.19	7083.64
1	9	1146.92	2569.27	3834.18	5142.2	6757.38
1	9	1181.33	2601.11	3902.64	6312.23	6352.25
1	9	1225.66	2473.83	3892.7	4177.83	6350.27
1	9	1199.27	2636.26	3874.26	6427.06	6922.9
1	9	1187.13	2533.17	3794.38	4820.25	6302.46
1	9	1189.65	2597.55	3829.33	4669.27	6516.72
1	9	1192.15	2563.01	3734.55	4435.1	6392.73
1	9	1183.01	2604.33	3853.91	4559.87	6632.38
1	9	1148.86	2533.55	3756.07	5059.12	6581.75
1	9	1213.66	2636.15	3421.7	4518.62	6397.99
1	9	1188.14	2622.76	3941.71	6249.26	7661.5
1	9	1210.09	2456.47	3825.71	5488.44	6340.55
1	9	1192.31	2515.63	3903.73	4759.52	6453.44
1	9	1179.04	2575.92	3825.43	6129.87	7667.67
1	9	1169.85	2598.74	3921.49	6126.4	7092.99
1	9	1262.86	2536.71	3826.49	5910.72	7386.45
1	9	1192.97	2625.64	3887.95	6526.28	7607.03
1	9	1146.13	2604.37	3884.22	6264.97	7888.16
1	9	1149.16	2579	3585.41	4781.28	6292.24
1	9	1133.57	2571.3	3912.16	4639.76	6423.79
1	9	1173.23	2548.5	3659.24	4414.73	6643.58
1	9	1199.73	2618.68	3856.46	4988.67	6567.41
1	9	1220.13	2603.45	3820.98	6452.94	7838.57
1	9	1196.23	2567.7	3800.59	6380.88	7595.28
1	9	1170.45	2653.52	3773.5	5404.4	7250.7
1	9	1178.19	2594.98	3380.67	4538.89	6674.9
1	9	1197.86	2452.7	3582.42	4946.69	7094.68
1	9	1228.68	2491.31	3663.17	5011.94	7499.27
1	9	1220.85	2580.53	3824.47	4833.63	6455.62
1	9	1273.37	2590.48	3613.56	4752.42	6842.11
1	9	1243.57	2565.43	3632.35	4617.07	6606.33
1	9	1143.52	2627.22	3576.21	4764.83	6880.94
1	9	1203.96	2660.18	3475.28	4901.22	6815.16
1	9	1279.42	2774.41	3816.64	6065.11	7625.45
1	9	1272.22	2766.06	3484.15	4342.8	6914.55
1	9	1240.95	2784.49	3248.15	4695.9	6317.08
1	9	1240.81	2683.06	3361.46	5362.07	6576.2
1	9	1199.94	2749.73	4068.6	5645.08	6755.58
1	9	1051.11	2642.93	3301.34	4782.52	6247.44
1	9	1196.16	2703.08	3601.95	4756.86	6355.64
1	9	1146.48	2534.94	4168.03	4877.68	6280.83
1	9	1264.49	2900.14	3125.92	4841.11	6089.59
1	9	1376.03	2731.5	3029.54	4876.02	6252.37
1	9	1168.9	2679.26	3789.16	5077.74	6540.19
1	9	1034.2	2678.26	3785.32	4897.92	6344.74
1	9	1043.84	2468.53	4090.05	5048.94	6169.24
1	9	949.695	2416.9	3961.19	5371.69	6855.3
1	10	1304.31	2407.38	4312.01	5233.14	7015.94
1	10	1016.04	2703.41	3760.68	4480.28	5944.25
1	10	1560.53	3367.13	4392.36	5769.89	7907.12
1	10	1151.3	2304.66	3713.23	4833.34	6047.54
1	10	899.378	2570.9	4240.65	4964.17	6708.31
1	10	537.293	2796.93	3126.33	4749.42	6822.31
1	10	505.667	2070.69	3169.91	4796.04	6376.43
1	10	518.438	2524.97	3336.49	4654.77	5975.75
1	10	561.345	631.979	3035.65	3970.04	5606.66
1	10	577.682	2302.65	3596.43	4563.12	6145.43
1	10	623.116	3081.07	3912.82	3957.93	6249.02
1	10	557.028	2674.36	3123.16	3891.99	6146.89
1	10	694.44	2562.45	2972.38	3771.93	6601.43
1	10	584.923	2901.45	3552.7	4012.12	5993.88
1	10	659.284	2932.73	3552.92	3961.96	6067.74
1	10	719.252	2799.84	2942.91	3893.24	7021.97
1	10	816.413	2909.77	2994.41	3778.51	7162.42
1	10	722.801	2654.85	3382.97	3919.09	6424.31
1	10	1653.9	2925.09	3781.78	6521.32	6928.53
1	10	1824.09	2937.4	4115.09	6159.11	8032.15
1	10	628.858	2380.7	3325.74	3909.84	5965.79
1	10	740.219	2437.28	3436.29	4617.24	6711.46
1	10	1563.28	2747.76	3661.38	5386.99	7607.1
1	10	1490.61	2756.53	3818.75	6082.51	7844.05
1	10	1674.18	2860.23	3824.41	6493.79	7779.66
1	10	1660.8	2772.68	3859.03	6255.14	7619.3
1	10	1669.12	2623.75	3835	6507.81	7672.74
1	10	1525.08	2702.45	3716.89	5928.97	7490.61
1	10	1583.51	2796.14	3753.63	6364.27	7823.26
1	10	682.438	1545.58	2804.05	3819.27	6346.34
1	10	1532.02	2792.38	3888.07	6426.1	7836.98
1	10	1301.41	2487.66	3709.47	3709.5	6639.74
1	10	1410.49	2628.68	3618.24	6398.93	7523.03
1	10	1375.7	2627.26	3613.51	6387.1	7595.48
1	10	1343.61	2605.53	3535.68	5055.16	6255.73
1	10	1278.1	2551.88	3549.28	5654.43	6443
1	10	1250.08	2456.9	3610.56	5954.99	6183.69
1	10	1180.56	2448.97	3633.36	4813.44	6623.09
1	10	1286.09	2395.53	3600.5	4597.66	6504.91
1	10	1237.31	2497.16	3672.99	6438.14	7478.95
1	10	1183.42	2366.45	3672.26	5449.42	6622.29
1	10	1325.77	2387.41	3731.4	6121.41	7380.13
1	10	1226.77	2431.41	3523.71	5708.31	7185.43
1	10	1258.3	2452.53	3508.53	5569.46	7001.13
1	10	1288.06	2474.12	3562.02	5690.14	6817.38
1	10	1114	2367.49	3465.32	5693.27	6625.84
1	10	1202.18	2394.34	3478.08	5800.44	6406.6
1	10	1170.03	2593.5	3568.12	6142.16	6406.94
1	10	1178.28	2533.8	3479.51	5329.73	7122.62
1	10	1172.08	2362.21	3457.23	4962.4	6913.43
1	10	1179.53	2588.87	3559.87	5361.62	7168.95
1	10	1086.81	2412.89	3488.23	5323.69	6557.44
1	10	1064.76	2432.49	3553.68	4968.72	6416.12
1	10	1290.45	2440.11	3518.53	4831.13	6527.35
1	10	1215.81	2536.3	3455.78	4649.4	6433.03
1	10	1189.01	2406.84	3493	4997.98	6589.74
1	10	1265.99	2400.33	3497.28	5139.72	6694.87
1	10	1233.37	2509.97	3526.99	5329.58	6408.18
1	10	1188.45	2479.93	3540.79	5079.65	6566.4
1	10	1217.4	2496.62	3464.4	4723.63	6507.85
1	10	1206.6	2470.6	3506.16	5037.26	6838.13
1	10	1162.49	2387.69	3392.54	4907.01	6647.33
1	10	1208.79	2452.76	3478.2	4958.43	7012.38
1	10	1174.02	2502.24	3557.74	5203.66	6637.81
1	10	1272.42	2590.72	3507.51	5032.65	6637.31
1	10	1328.19	2570.49	3539.79	5051.31	6946.6
1	10	1217.65	2500.88	3533.68	4904.32	6940.65
1	10	1222.12	2424.5	3522.74	5181.43	6637.7
1	10	1152.24	2342.66	3529.53	4929.47	6455.93
1	10	1207.85	2541.94	3588.07	4442.69	6269.59
1	10	1262.99	2501.8	3538.71	5582.56	6477.95
1	10	1197.03	2634.63	3619.54	5240.59	6629.74
1	10	1228.03	2440.27	3488.14	4897.81	6675.54
1	10	1249	2475.69	3538.31	4697.78	6473.56
1	10	1217.95	2470.76	3517.9	4513.44	6329.1
1	10	1238.37	2411.81	3476.16	4712.01	6251.84
1	10	1195.88	2394.21	3400.82	5007.13	6680.3
1	10	1193.52	2469.12	3530.04	5075.83	6563.91
1	10	1218.41	2530.39	3535.07	4820.01	6782.4
1	10	1164.8	2421.52	3490.93	4669.93	6419.38
1	10	1243.02	2467.94	3553.8	4875.07	6293.93
1	10	1199.98	2499.71	3584.22	5275.84	6543.17
1	10	1201.69	2498.47	3553.72	4802.3	6619.89
1	10	1226.09	2457.68	3484.53	4906.6	6346.17
1	10	1219.94	2561.65	3516.7	4860.49	6579.83
1	10	1222.8	2487.59	3538.61	5008.95	6578.28
1	10	1209.08	2540.19	3549.42	5445.35	6649.47
1	10	1232.86	2582.95	3522.26	4935.85	6460.66
1	10	1198.28	2615.81	3102.07	4893.55	6454.84
1	10	1147.56	2438.55	3410.68	4858.06	6750.92
1	10	1139.68	2427.08	3466.36	4909.73	6646.81
1	10	1199.62	2385.11	3387.8	4779.07	6447.6
1	10	1226.49	2484.01	3581.89	4763.86	6331
1	10	1234.02	2479.49	3586.05	5222.63	6949.08
1	10	1199.49	2424.72	3520.54	4902.42	6771.19
1	10	1202.41	2437.42	3529.13	5095.55	6545.67
1	10	1199.11	2358.55	3306.81	4850.94	6320.49
1	10	1201.17	2454.63	3507.88	4853.46	6354.14
1	10	1202.81	2458.03	3494.84	5231.52	6672.56
1	10	1193.47	2517.74	3730.36	5101.98	6244.16
1	10	1184.63	2496.38	3623.18	5065.03	7094.58
1	10	1194.64	2430.26	3536.02	4890.09	6755.01
1	10	1183.34	2535.64	3557.03	5258.56	6671.12
1	10	1167.38	2504.85	3374.81	4968.31	6523.54
1	10	1154.2	2473.35	3514.72	5021.08	6937.22
1	10	1212.83	2516.8	3504.8	5028.1	6853
1	10	1201.26	2493.35	3506.59	5055.1	6611.97
1	10	1220.13	2478.43	3509.74	4897.63	6552.42
1	10	1196.34	2446.44	3494.88	5048.42	6996.89
1	10	1226.73	2475.61	3571.18	5395.75	7256.9
1	10	1194.02	2478.97	3560.09	5179.65	6601.92
1	10	1204.63	2476.39	3505.76	4963.76	6525.57
1	10	1188.61	2552.34	3564.37	4955.44	6466.56
1	10	1218.51	2368.01	3539.08	4858.62	6459.22
1	10	1149.84	2425.45	3537.95	4762.39	6385.05
1	10	1132	2425.27	3546.16	5010.95	6242.68
1	10	1160.75	2435.27	3607.54	4868.11	6322.95
1	10	1176.39	2448.87	3622.83	4975.07	6409.12
1	10	1121.38	2417.1	3594.37	4921.4	6330.78
1	10	1182.91	2397.51	3682.13	4837.48	6569.24
1	10	1155.51	2412.03	3594.11	4847.85	6520.47
1	10	1149.56	2336.16	3640.55	4838.06	6227.01
1	10	1122.2	2392.91	3687.78	5740.31	7258.85
1	10	1108.61	2407.16	3596.17	5857.22	7213.17
1	10	1152.22	2473.89	3563.57	4891.89	6366.04
1	10	1136.2	2526.09	3727.13	5795.39	6246.42
1	10	1206.24	2520.16	3639	5860.84	6572.21
1	10	1216.47	2451.33	3557.32	5440.38	6717.29
1	10	1178.51	2476.2	3571.8	5357.06	6895.28
1	10	1152.5	2432.45	3486.01	5200.86	6632.63
1	10	1140.75	2505.18	3580.27	5192.25	6748.55
1	10	1198.62	2423.11	3402.84	5159.59	6535.57
1	10	1181.63	2402.05	3470.09	5116.11	6336.6
1	10	1236.97	2592.82	3829.49	5751.77	5880.59
1	10	1217.42	2572.06	3707.49	4555.54	6329.95
1	10	1241	2577	3747.62	6450.77	7352.15
1	10	1109.91	2465.99	3553.34	6269.66	7096.73
1	10	1185.21	2508.66	3507.42	5241.39	6347.98
1	10	1205.77	2458.63	3615.07	5827.58	7382.9
1	10	1185.88	2476.19	3642.51	5864.6	7181.49
1	10	1222.65	2570.65	3515.18	6520.18	6896.9
1	10	1225.94	2607.36	3412.08	6056.91	7290.61
1	10	1229.65	2681.6	3704.8	4807.96	6594.59
1	10	1208.25	2761.54	2985.81	4397.21	6497.7
1	10	1191.71	2616.09	3061.65	4749.85	6501.17
1	10	1223.3	2941.86	3161.51	4619.87	6453.31
1	10	1187.55	2678.23	2929.12	4961.17	6860.92
1	10	1255.15	2698.63	3052.54	4919.82	6564.91
1	10	1235.87	2690.16	3298.08	5122.54	7537.48
1	10	1110.55	2714.87	3236.28	4986.25	6921.99
1	10	1128.9	2726.16	3379.98	4966.03	6278.96
1	10	1179.28	2798.21	4766.44	4993.21	6763.86
1	10	1115.54	2738.84	3871.54	5246.82	6705.1
1	10	1205.73	2838.59	3388.47	5137.91	6746.72
1	10	1407.6	2595.7	3540.3	5033.05	6841.47
1	10	1150.64	2566.46	3720.16	4842.59	6308.1
1	10	1651.15	3078.78	4513.98	6094.64	7691.65
1	10	1743.81	3325.44	4981.93	6229.67	7423.2
1	10	784.754	2500.32	3615.2	5209.85	6427.35
1	10	1127.69	2511.85	3226.77	5093.85	6179.12
2	1	573.819	2429.6	2681.16	4145.35	5005.21
2	1	449.714	2076.22	2997.12	4209.51	5222.78
2	1	533.555	1866.88	3258.55	4287.13	5475.67
2	1	625.477	2148.3	3855.1	4379.91	5786.27
2	1	1822.73	2955.12	3809.62	5005.86	6091.63
2	1	509.391	2394.58	3167.2	3916.95	4901.74
2	1	472.905	2547.12	2574.47	4312.56	5042.8
2	1	341.368	2291.16	2584.75	4318.35	5490.03
2	1	494.743	2429.44	3026.14	4414.85	5840.7
2	1	436.111	2015.14	2901.32	4205.87	5264.21
2	1	477.439	1916.8	2957.64	4352.55	5557.28
2	1	483.033	1778.74	3077.64	4248.37	5471
2	1	478.684	1861.5	2830.06	4242.27	5212.07
2	1	501.36	1848	3130.83	4332.07	5307.58
2	1	689.821	2001.94	3197.28	4704.27	5776.11
2	1	558.043	1699.78	2711.6	4174.74	5280.36
2	1	492.269	1930.08	2876.45	4344.5	5279.5
2	1	463.791	1982.43	2877.98	4322.95	5176.42
2	1	499.385	1976.13	2848.16	4245.65	5094.91
2	1	491.123	1883.73	2983.73	4239.61	5168.94
2	1	472.263	1784.81	2897.1	4337.61	5154.37
2	1	436.314	1834.77	3067.69	4488.37	5307.88
2	1	437.323	1831.88	3060.42	4391.68	5104.13
2	1	460.586	2132.63	2769.01	4299.56	5010.53
2	1	480.121	2177.32	2679.04	4385.66	5030.55
2	1	472.002	1836.02	2968.36	4359.16	4990.8
2	1	465.92	1805.51	3086.29	4254.02	4994.51
2	1	1615	2501.77	4112.17	4921.65	5956.76
2	1	461.072	1893.16	2905.81	4139.25	5015.17
2	1	462.197	2030.99	2787.98	3995.97	5164.4
2	1	499.648	1884.02	2714.57	3997.42	5098.3
2	1	527.671	1865.27	3237.15	3946.79	4985.23
2	1	514.522	2059.91	2649.91	4046.13	4983.67
2	1	485.566	1891.98	2734.87	4156	5110.63
2	1	457.56	1823.46	2853.74	4275.04	5294.18
2	1	497.871	1829.34	2783.15	4192.4	5202.32
2	1	462.736	1860.85	3349.47	4165.12	5147.86
2	1	456.463	1776.92	2728.74	4150.05	5064.62
2	1	465.691	2183.88	2582.33	4131.38	4955.87
2	1	497.431	2141.62	2832.86	4085.41	5014.77
2	1	469.915	1984.72	3186.79	4200.24	5349.98
2	1	496.729	1835.52	2544.75	4164.16	5026.91
2	1	426.115	1746.9	2948.78	4315.62	5108.63
2	1	457.62	1867.64	2903.6	4162.84	5072.75
2	1	488.246	1778.17	2489.92	4149.26	4996.93
2	1	483.558	1802.9	2688	4174.4	5192.47
2	1	482.508	2148.24	2593.91	4184.77	4996.5
2	1	482.202	2353.42	2477.39	4118.75	5020.11
2	1	470.906	2096.47	2300.47	4174.25	4995.98
2	1	437.58	1825.82	2616.96	4284.84	5160.14
2	1	466.438	1861.14	2527.89	4175.41	5028.21
2	1	464.325	1745.31	2504.5	4181.46	4978.49
2	1	474.845	1741.01	2409.44	4111.02	4863.58
2	1	481.366	1794.86	2482.78	4141.48	4873.96
2	1	470.597	1793.72	2442.24	4263.26	4943.03
2	1	464.618	2177.5	2650.71	4123.12	5121.04
2	1	502.86	1897.98	2417.49	4164.55	5045.75
2	1	475.075	1876.63	2536.67	4077.71	4936.01
2	1	444.909	2033.1	2674.4	4096.47	5030.09
2	1	479.871	1960.8	2642.94	4069.24	5034.07
2	1	468.497	2178.76	2386.39	4030.58	4853.52
2	1	483.124	2177.7	3134.3	4100.62	5041.18
2	1	543.044	1962.89	2383.61	4120.59	4963.69
2	1	493.598	1814.77	2444.49	4152.28	5045.76
2	1	520.893	1902.88	2681.58	4072.23	5135.92
2	1	478.524	2202.52	2501.18	4125.64	4820.01
2	1	511.548	1866.86	2379.01	4081.01	4897.88
2	1	474.325	1736	2419.11	4126.59	4942.16
2	1	477.229	1769.33	2503.39	4228.75	4936.53
2	1	466.373	1975.87	2575.25	4254.9	5091.82
2	1	500.246	1759.08	2462.45	4167.07	5013.84
2	1	440.879	1799.83	2362.92	4067.21	4896.66
2	1	470.563	1729.36	2421.69	4111.65	4816.1
2	1	473.424	1709.25	2765.35	4143.67	5020.59
2	1	471.86	1776.03	2555.41	4182.52	4815.85
2	1	452.763	2050.18	2650.25	4139.35	4827.25
2	1	453.211	2292.65	2306.34	4251.08	4987.5
2	1	471.453	2142.93	2379.68	3939.75	4867.35
2	1	372.305	1708.95	2331.71	3991.47	4837.82
2	1	518.237	1741.35	2391.59	4010.76	4889.7
2	1	487.601	1801.09	2531.84	4085.17	4918.75
2	1	470.113	1807.47	2836.62	4107.77	4996.39
2	1	445.723	1956.2	3553.03	3870.81	4945.97
2	1	461.603	2031.1	2872.94	4064.66	4972.18
2	1	1595.87	2338.19	4084.45	4905.71	5893.77
2	1	1627.36	2357.7	4024.21	4836.08	5946.86
2	1	1601.28	2305.69	4034.77	4864.81	6136.32
2	1	517.005	1766.2	2370.49	4037.67	4820.31
2	1	367.263	1715.39	2348.8	4035.27	4843.04
2	1	481.554	2182.81	2467.04	4038.55	4832.06
2	1	502.21	2075.44	2466.57	4118.6	4941.12
2	1	483.196	1887.89	2836.93	4036.12	4794.95
2	1	469.639	1963.88	2569.73	4093.03	4866.14
2	1	476.833	1840.2	2368.23	4119.13	4886.67
2	1	464.818	1698.1	2362.32	4120.6	4803.56
2	1	520.836	1759.93	2382.94	4063.85	4963.86
2	1	410.899	1712.49	2427.99	4070.02	4898.76
2	1	492.298	1860.85	2325.31	3972.59	4841.41
2	1	474.867	1724.41	2390.35	4048.73	4871.56
2	1	492.666	1719.79	2430.66	4069.68	4909.54
2	1	488.447	1857.92	2386.13	4046.7	4962.93
2	1	509.888	2043.64	2536.23	3987.67	4717.38
2	1	1435.22	2253.28	3974.99	4834.1	5971.55
2	1	416.293	1653.94	2323.21	4034.59	4819.99
2	1	529.724	1835.91	2322.98	4068.26	4768.97
2	1	483.57	1958.43	2328.35	4141.74	4864.66
2	1	492.973	1799.59	2369.91	4074.72	4859.93
2	1	470.334	1833.21	2392.96	4039.07	4847.28
2	1	468.896	1652.04	2315.75	4035.36	4823.32
2	1	514.469	1752.27	2360.32	4017.89	4737.15
2	1	473.364	1672.3	2426.26	4130.05	4912.1
2	1	495.343	2110.51	2261.2	4139.43	4942.53
2	1	526.815	1929.3	2312.9	4144.66	4846.81
2	1	470.607	1789.64	2481.24	4164.17	5042.61
2	1	483.889	2025.74	2460.75	4065.95	4908.26
2	1	472.581	2145.55	2505.75	3996.77	4837.07
2	1	463.677	2086.03	2997.7	3951.41	4822.54
2	1	536.232	1786.25	2303.41	3938.86	4782.02
2	1	486.056	1740.7	2316.97	3935.42	4789.99
2	1	406.65	1565.34	2323.69	3994.23	4772.07
2	1	461.464	1720.42	2289.37	3868.34	4752.72
2	1	470.152	1779.76	2358.28	3990.34	4852.34
2	1	482.584	1925.94	2359.64	4014.04	4861.06
2	1	417.181	1510.42	2295.41	3945.79	4807.08
2	1	431.946	1695.73	2347.55	3953.15	4825.16
2	1	476.861	1733.91	2390.84	4027.97	4874.96
2	1	498.854	2144.06	2330.36	3988.99	4854.1
2	1	1145.47	2278.54	3863.77	4771.6	6105.62
2	1	1375.73	2280.31	3835.19	4727.24	6024.29
2	1	1272.68	2294.29	3862.97	4773.52	5947.15
2	1	1298.23	2290.01	3837.22	4767.45	5890.61
2	1	1468.47	2278.1	3973.39	4811.1	6101.55
2	1	471.061	1616.24	2304.45	3952.8	4886.96
2	1	529.582	1797.16	2300.64	3901.55	4750.69
2	1	531.768	1722.71	2335.71	3820.08	4727.48
2	1	497.446	1826.2	2315.45	3877.06	4760.83
2	1	549.736	1795.34	2286.78	3811.23	4840.18
2	1	551.314	1706.12	2303.98	3809.17	4796.08
2	1	501.385	1758.72	2322.18	3813.74	4790.54
2	1	515.794	1668.71	2327.06	3777.64	4690.84
2	1	536.811	1859.25	2325.73	3855.34	4754.05
2	1	497.688	1845.73	2306.48	3969.29	4767.48
2	1	505.437	1717.01	2316.98	3719.49	4786.5
2	1	528.046	1956.07	2257.11	3897.65	4797.99
2	1	483.694	1882.87	2351.02	4037.2	4923.64
2	1	497.052	1628.6	2361.68	3889.09	4863.95
2	1	526.861	2034.16	2302.81	3725.85	4832.56
2	1	508.478	2127.56	3344.94	4693.62	5831.96
2	1	521.675	1900.78	2295.22	4408.01	4717.31
2	1	505.616	2130.29	3132.48	3993.38	4655.18
2	1	494.316	2156.19	3376.15	3681.02	4564.5
2	1	478.363	1767.41	2744.67	4066.96	4644.02
2	1	469.322	1853.48	3355.98	4377.57	4633.89
2	1	497.224	1780.53	3394.75	4526.01	5449.6
2	1	474.467	1863.04	3303.48	4315.7	4934.19
2	1	480.455	1893.15	3248.88	4268.99	4732.86
2	1	513.356	1745.54	3425.55	3863.53	4686.38
2	1	481.534	1900.64	3515	4407.83	4606.5
2	1	512.022	1837.04	3006.49	4072.33	4714.79
2	1	474.101	2013.22	3198.3	3921.72	4742.08
2	1	477.546	2161.64	3721.24	4597.15	5533.77
2	1	484.828	2046	3591.2	4679.31	4778.47
2	1	538.758	2026.79	3654.41	3764.18	4693.83
2	1	614.558	2006.72	3421.38	4087.56	4777.7
2	1	507.385	1863.98	3245.92	3936.79	4786.29
2	1	495.779	1975.64	3269.44	3762.57	4697.59
2	1	1048.51	2625.94	3640.61	4685.53	6001.37
2	1	788.138	1245.45	2465.79	3655.75	4807.63
2	1	1152.15	2514.56	3594.74	4485.26	5438.92
2	2	1433.25	2246.37	3848.18	4372.56	6050.23
2	2	1075	1639.8	2665.51	3978.26	4608.96
2	2	1511.88	2739.18	4082.2	4614.59	5842.96
2	2	264.498	1831.07	2215.83	4087.22	4829.19
2	2	1504.25	2528.58	4162.55	4224.34	5925.45
2	2	1447.85	2413.07	4012.44	4615.32	5826.62
2	2	1410.01	2707.94	2885.56	4258.96	5031.76
2	2	777.31	2295.12	3434.86	4448.21	5785.62
2	2	678	1678.48	2736.66	4196.76	4818.71
2	2	837.221	1511.58	2454.2	3757.02	4590.39
2	2	1156.7	2413.81	2727.86	4326.4	5684.62
2	2	822.188	1840.64	3353.68	4470.03	5660.83
2	2	1036.52	2151.3	3278.17	4587.47	5474.84
2	2	792.542	1673.59	3013.01	4586.47	5328.87
2	2	933.844	1690.63	3060.15	4715.29	4728.89
2	2	457.776	1573.44	3064.75	4511.73	5380.34
2	2	552.49	1580.54	3007.7	4443.89	5128.68
2	2	602.544	1657.11	3010.5	4434.13	5102.14
2	2	525.292	1597.02	3002.94	4399.62	4754.72
2	2	530.464	1691.54	3015.36	4234.96	4685.64
2	2	534.912	1637.84	2999.84	4613.6	4751.91
2	2	526.485	1580.87	2999.6	4233.25	4814.65
2	2	505.124	1695.89	3003.36	4100.99	4830.09
2	2	515.466	1616.33	3000.74	4155.53	4846.64
2	2	535.725	1606.13	3023.81	4412.9	4908.33
2	2	621.909	1647.45	2989.98	4527.25	4952.92
2	2	477.957	1647.81	2974.89	4317.95	4779.68
2	2	479.206	1631.89	2863.78	4409.71	4824.98
2	2	470.095	1614.07	2828.21	4294.13	4635.35
2	2	474.736	1511.09	3030.82	4379.97	4634.59
2	2	468.541	1649.93	2862.42	4148.32	4756.19
2	2	476.32	1591.26	2848.18	4228.97	4751.58
2	2	491.106	1508.09	2835.93	4340.72	4589.37
2	2	483.236	1634.51	2843.23	4369.95	4693.27
2	2	475.237	1608.76	3026.54	4375.45	4736.86
2	2	458.981	1587.54	2810.18	4372.18	4725.69
2	2	470.12	1605.53	2931.11	4515.84	4547.16
2	2	552.597	1575.91	2857.41	4428.93	4630.11
2	2	647.09	1518.24	2800.21	4358.62	5263.1
2	2	631.771	1505.59	2899.85	4265.56	4951.63
2	2	519.438	1516.31	2846.07	3922.19	4543.05
2	2	560.695	1519.9	2887.08	3861.18	4540.97
2	2	524.423	1556.43	2984.03	4505.78	4788.89
2	2	511.432	1552.68	2807.06	4124.34	4536.95
2	2	551.01	1677	2769.08	3879.29	4583.65
2	2	592.078	1555.77	2775.94	3916.86	4710.65
2	2	598.75	1570.85	2869.34	4448.58	4659.38
2	2	497.701	1506.91	2743.19	4252.23	4987.05
2	2	485.508	1473.56	2803.71	4108.5	4809.33
2	2	512.329	1533.67	2754.32	4245.6	5149.1
2	2	598.177	1558.77	2711.79	3978.63	4554.82
2	2	518.684	1575.12	2703.7	4165.21	4760.86
2	2	572.252	1541.94	2727.97	4164.04	5026.98
2	2	549.427	1525.84	2631.12	3748.81	4503.15
2	2	542.392	1528.55	2789.35	3926.74	4616.83
2	2	517.752	1496.97	2709.16	4080.24	4607.45
2	2	528.235	1512.84	2712.01	3876.34	4568.49
2	2	607.839	1458.87	2699.74	4139.95	4514.79
2	2	405.798	1474.95	2658.53	4093.93	4607.31
2	2	516.641	1514.26	2740.67	3946.99	4659.21
2	2	524.141	1627.06	2741.17	4096.17	4912.41
2	2	370.548	1477.61	2726.66	3868.21	4564.78
2	2	463.937	1470.6	2704.88	3880.24	4533.91
2	2	555.256	1510.08	2704.21	4071.76	4601.86
2	2	491.208	1503.67	2699	3875.18	4653.67
2	2	502.204	1539.87	2704.62	3906.49	4610.75
2	2	542.51	1541.9	2728.63	4280.4	4772.91
2	2	560.882	1516.48	2687.79	3853.27	4569.93
2	2	567.691	1479.55	2727.23	2969.65	4519.69
2	2	589.097	1506.73	2668.99	4291.25	5574.72
2	2	520.609	1498.02	2690.61	3126.54	4604.95
2	2	537.558	1482.05	2709.27	3876.57	4725.84
2	2	524.113	1514.63	2692.05	3803.78	4579.29
2	2	217.86	1479.84	2670.05	3839.34	4573.47
2	2	537.272	1535.49	2689.32	3718.08	4521.46
2	2	496.677	1606.34	2740.71	3847.24	4599.21
2	2	495.71	1513.89	2766.07	3784.62	4589.36
2	2	488.416	1549.4	2702.03	3869.4	4650.52
2	2	492.765	1527.76	2688.02	3919.32	4667.81
2	2	529.293	1597.31	2659.14	3900.56	4543.85
2	2	485.041	1503.77	2693.68	3766.63	4612.41
2	2	492.085	1510.4	2701.89	3811.78	4622.97
2	2	508.721	1484.36	2673.24	3946.33	4686.94
2	2	528.841	1526.85	2786.38	3906.66	4610.27
2	2	529.256	1554.84	2720.16	3585.7	4638.85
2	2	509.88	1503.92	2716.11	3599.74	4553.37
2	2	675.988	1506.92	2674.94	3781.86	4657.21
2	2	505.625	1480.81	2765.92	3661.56	4699.49
2	2	582.296	1484.75	2746.95	3766.94	4575.36
2	2	579.365	1518.07	2759.46	3813.7	4614.99
2	2	526.965	1491.02	2750.55	3947.48	4633.77
2	2	571.146	1593.12	2732.35	3837.84	4600.99
2	2	569.842	1544.75	2749.7	4042.04	4684.73
2	2	517.151	1578.88	2712.28	4029.75	4675.93
2	2	368.127	1489.49	2674.19	3786.97	4704.15
2	2	529.174	1525.49	2751.99	4213.62	4939.36
2	2	584.662	1561.18	2757.8	4351.41	5384.13
2	2	484.859	1483.05	2694.51	4345.98	5104.52
2	2	483.818	1489.04	2734.23	3887.86	4749.47
2	2	782.178	1506.83	2721.39	4084.1	4721.25
2	2	541.684	1576.57	2718.07	3954.36	5142.25
2	2	474.284	1499.41	2733.61	3795.99	4867.44
2	2	232.417	1463.73	2726.49	4198.62	5143.41
2	2	308.152	1483.85	2811.42	4150.67	5207.36
2	2	230.019	1516.68	2740.67	4134.9	4372
2	2	1488.33	2724.46	4087.18	4651.2	5779.4
2	2	1496.99	2730.17	4312.74	4387.95	5566.09
2	2	564.554	1497.03	2807.73	3984.76	4803.91
2	2	1476.19	2735.44	3806.95	4644.07	5752.46
2	2	348.321	1509.76	2808.42	3889.22	4758.73
2	2	449.938	1497.34	2861.41	4146.56	5053.04
2	2	624.268	1660.06	2836.97	4322.67	5223.75
2	2	501.672	1513.92	2848.15	4218.4	4882.26
2	2	132.427	1494.34	2839.21	4183.16	4320.65
2	2	470.756	1529.46	2776.97	3981.64	4747.83
2	2	503.419	1536	2784.56	3848.42	4755.19
2	2	574.788	1531.35	2806.28	3970.24	4709.81
2	2	532.346	1500.34	2772.7	3826.31	4657.32
2	2	499.818	1578.43	2673.44	3647.18	4624.79
2	2	498.01	1520.08	2744.91	3595.92	4650.12
2	2	578.724	1504.76	2660.77	3457.82	4724.15
2	2	551.947	1497.3	2477.5	3216.05	4650.25
2	2	600.815	1517.65	2580.88	3567.91	4428.83
2	2	623.954	1545.35	2644.95	3973.88	4383.6
2	2	577.49	1557.41	2632.76	3929.97	4769.06
2	2	608.409	1536.73	2612.8	3948.31	4871.48
2	2	634.288	1512.81	2628.31	3836.62	4832.69
2	2	626.52	1523.57	2619.77	3724.33	4556.89
2	2	597.64	1511.7	2719.39	3910.47	5020.45
2	2	569.913	1507.56	2738.32	3861.81	4564.61
2	2	576.863	1529.89	2795.79	3811.6	4701.23
2	2	441.331	1506.54	2865.68	4011.43	4969.08
2	2	415.355	1497.83	2779.07	3989.22	4742.95
2	2	469.496	1520.22	2831.28	3963.55	4884.89
2	2	526.561	1523.53	2832.76	4030.15	4493.85
2	2	1509.8	2778.57	3741.44	4726.68	5773.72
2	2	483.509	1620.19	2910.32	4376.98	5192.86
2	2	484.953	1619.24	2905.3	4400.09	4807.02
2	2	458.591	1627.71	2902.43	4356.89	4969.1
2	2	438.656	1635.98	2818.36	4341.16	4920.53
2	2	232.878	1487.17	2885.76	4394.33	4582.92
2	2	463.034	1589.48	2898.76	4232.48	4810.02
2	2	484.038	1584.91	2871.98	4345.3	4607.49
2	2	430.324	1561	2894.28	4197.7	4791.74
2	2	465.601	1600.15	2835.84	4333.37	4829.09
2	2	462.299	1586.15	2918.84	4247.23	4772.61
2	2	477.034	1638.31	2914.85	4431.58	4830.99
2	2	468.926	1655.05	2893.56	4324.73	4864.94
2	2	488.271	1577.54	2996.04	4320.29	4851.81
2	2	429.155	1576.04	3137.37	4291.84	4854.72
2	2	430.893	1615.29	3160.78	4250.22	4784.09
2	2	441.597	1614.4	3100.78	4354.57	4899.36
2	2	480.647	1580.17	3131.85	4359.84	4976.72
2	2	487.11	1585.78	3274.15	4060.62	5041.31
2	2	389.276	1509.14	2031.82	3789.29	4709.55
2	2	865.944	2218.39	3777.34	4531.8	6111.11
2	2	905.341	2471.57	3907.58	4318.42	6051.73
2	2	998.769	2558.71	3598.88	4182.2	5751.48
2	2	1044.03	1697.78	2859.51	3862.36	5059.41
2	2	775.023	1489.8	2435.45	3880.16	5088.12
2	2	905.845	1574.07	2355.52	3952.89	4849.23
2	2	829.068	1588.57	2676.3	4011.02	4357.77
2	2	1142.03	1822.31	3710.26	4798.84	5959.3
2	2	486.074	1923.03	2413.42	3845.54	4986.39
2	2	507.552	1673.87	2837.21	3840.59	4915.67
2	2	361.546	1543.7	2814.01	3972.78	4836.96
2	3	1420.75	2957.9	4005.45	5383.57	5878.14
2	3	1363.45	2588.02	3684.54	4759.87	5633.41
2	3	1653.2	3265.72	4383.91	4734.53	5916.56
2	3	311.306	1765.05	3068.84	4373.69	4873.17
2	3	382.481	1810.37	3093.94	4239.66	5142.23
2	3	1349.38	2849.24	3940.26	4884.09	5997.23
2	3	1293.39	2872	3129.42	4585.57	5646.89
2	3	168.849	1660.75	2903.11	4215.96	4986.31
2	3	898.748	1717.97	2856.75	4600.85	5316.76
2	3	1634.69	2857.08	2887.23	4730.58	5699.82
2	3	1662.31	2850.74	4402.58	5389.66	6729.15
2	3	1721.72	2876.83	4523.24	5532.32	6617.47
2	3	1476.43	2795.75	4557.48	5189.23	6485.84
2	3	1722.87	2891.22	4545.1	5040.14	6495.99
2	3	1604.78	2825.36	3981.75	4964.56	5646.02
2	3	1675.48	2715.44	3781.96	4425.23	5400.54
2	3	1658.1	2755.92	4291.66	5033.14	6443.26
2	3	1661.8	2791.06	4275.73	5271.22	6402.86
2	3	1737.54	2821.95	4245.91	5245.58	6435.93
2	3	408.703	1793.72	2810.55	4284.58	5176.61
2	3	443.964	1817.17	3026.15	4379.94	5151.11
2	3	454.419	1792.97	2846.55	4223.89	5160.88
2	3	453.409	1722.18	2748.68	4258.1	5183.93
2	3	452.508	1724.62	2754.89	4206	5102.7
2	3	443.707	1657.86	2735.58	4209.13	5072.16
2	3	439.484	1659.94	2698.39	4340.01	5097.73
2	3	433.353	1676.77	2730.84	4175.83	5079.04
2	3	414.217	1720.29	2678.24	4111.51	5242.34
2	3	436.86	1695.92	2635.99	3991.03	4847.55
2	3	475.176	1695.19	2611.15	4033.55	5298.98
2	3	440.964	1719.77	2636.03	4124.3	5360.1
2	3	122.703	1694.08	2578.38	4248.59	5268.62
2	3	432.694	1707	2630.9	3958.89	5293.53
2	3	374.688	1697.86	2530.56	3954.56	5122.98
2	3	451.078	1673.15	2601.97	4281.39	5231.89
2	3	1734.05	2656.72	4757.74	5783.53	6535.07
2	3	419.148	1724.86	2541.22	3522.5	4993.83
2	3	435.283	1742.95	2668.13	4138.96	5300.84
2	3	434.066	1902.81	2658.66	4074.15	5083.66
2	3	436.098	2013.78	2607.05	4264.51	5286.18
2	3	456.737	2093.24	2779.7	4664.09	5109.28
2	3	456.972	2086.36	2708.73	4235.19	5319.06
2	3	439.185	1821.71	2762.56	4285.89	5355.05
2	3	447.803	1776.3	2711.73	4251.25	5367.18
2	3	439.808	1690.29	2698.15	4188.19	5060.53
2	3	447.158	1701.98	2782.11	4183.52	5077.65
2	3	447.043	1747.19	2706.53	4392.99	5220.77
2	3	420.619	1698.48	2686.88	4336.83	5168.7
2	3	438.732	1697.27	2825.49	4239.69	5142.21
2	3	436.079	1679.52	2698.67	4269.73	5104.42
2	3	391.273	1664.3	2565.97	4302.3	5243.72
2	3	264.946	1664.94	2746.35	4325.75	5196.68
2	3	465.453	1860.69	2726.62	4296.03	5263.96
2	3	413.764	1771.81	2611.7	4618.66	5306.44
2	3	1675.99	2520.96	4205.96	5346.18	6510.98
2	3	517.695	1937.35	2718.01	4161.66	5426.8
2	3	382.527	1662.26	2703.15	4036.24	5147.19
2	3	1649.09	2695.78	4139.27	5213.96	6539.6
2	3	463.342	1699.98	2738.3	4296.72	5354.03
2	3	431.376	1657.39	2745.13	4226.67	5307.09
2	3	440.047	1799.47	2788.48	4169.16	5316.5
2	3	442.178	1667.91	2602.95	4012.91	5240.71
2	3	425.295	1705.38	2666.97	4070.01	5154.6
2	3	456.42	2183.69	2756.26	4308.82	5134.39
2	3	433.131	2311.52	2889.84	4288.06	5217.1
2	3	426.878	1755.95	2715.45	4294.45	5174.86
2	3	447.902	1860.85	2674.8	4113.08	5145.91
2	3	451.63	1956.12	2857.99	4248.09	5167.97
2	3	427.727	2216.42	2947.18	4270.25	5016.16
2	3	413.875	1793.62	2763.01	4064.67	5281.98
2	3	419.671	2158.82	2829.11	3949.51	5070.94
[truncated: 4,358 more rows]
